# Supplementary material for: Tracking dengue virus type 1 genetic diversity during lineage replacement in an hyperendemic area in Colombia
Source: PLoS One. 2019 Mar 7;14(3):e0212947. doi: 10.1371/journal.pone.0212947 (PMC6405123; doi:10.1371/journal.pone.0212947)
Supplement: S1 Table — Variants above 1% frequency present in Clade A samples. (XLSX) [file pone.0212947.s002.xlsx]

## Sheet: Sheet1
Reference Position	Type	Reference	Allele	Count	Coverage	Frequency	Forward/reverse balance	Average quality	Overlapping annotations	Amino acid change	Sample
5	SNV	G	C	10	353	2.83286	0.2	38	5'utr: "5'UTR"		0053
5	SNV	G	C	42	1153	3.64267	0.261905	37.7143	5'utr: "5'UTR"		0060
5	SNV	G	C	16	355	4.50704	0.25	37.5	5'utr: "5'UTR"		0070
5	SNV	G	A	3	209	1.43541	0	33.6667	5'utr: "5'UTR"		0090
5	SNV	G	C	8	209	3.82775	0.125	38	5'utr: "5'UTR"		0090
5	SNV	G	C	10	497	2.01207	0.2	38	5'utr: "5'UTR"		0111
5	SNV	G	A	3	140	2.14286	0	36.6667	5'utr: "5'UTR"		0117
5	SNV	G	C	4	140	2.85714	0	37.75	5'utr: "5'UTR"		0117
5	SNV	G	A	6	476	1.2605	0.166667	36.3333	5'utr: "5'UTR"		0121
5	SNV	G	C	31	476	6.51261	0.225806	36.4194	5'utr: "5'UTR"		0121
5	SNV	G	C	4	217	1.84332	0.25	37	5'utr: "5'UTR"		0137
5	SNV	G	A	2	133	1.50376	0	37	5'utr: "5'UTR"		0143
39	Replacement	TT	A	79	568	13.9085	0.164557	36.9494	5'utr: "5'UTR"		0021
39	Replacement	TT	A	89	253	35.1779	0.247191	37.1629	5'utr: "5'UTR"		0048
39	Replacement	TT	A	831	2334	35.6041	0.329723	37.3135	5'utr: "5'UTR"		0053
39	Replacement	TT	A	2764	7519	36.7602	0.261939	37.2399	5'utr: "5'UTR"		0060
39	Replacement	TT	A	715	2376	30.0926	0.303497	37.207	5'utr: "5'UTR"		0070
39	Replacement	TT	A	44	311	14.1479	0.0227273	36.8409	5'utr: "5'UTR"		0073
39	Replacement	TT	A	613	1560	39.2949	0.233279	37.0498	5'utr: "5'UTR"		0090
39	Replacement	TT	A	462	2916	15.8436	0.285714	37.0898	5'utr: "5'UTR"		0111
39	Replacement	TT	A	100	685	14.5985	0.14	37.115	5'utr: "5'UTR"		0117
39	Replacement	TT	A	821	2686	30.5659	0.293544	37.1857	5'utr: "5'UTR"		0121
39	Replacement	TT	A	174	389	44.7301	0.149425	37.2385	5'utr: "5'UTR"		0127
39	Replacement	TT	A	192	1104	17.3913	0.15625	37.0885	5'utr: "5'UTR"		0137
39	Replacement	TT	A	44	150	29.3333	0.136364	37.4545	5'utr: "5'UTR"		0142
39	Replacement	TT	A	92	805	11.4286	0.206522	37.3533	5'utr: "5'UTR"		0143
44	SNV	A	T	4	321	1.24611	0	38	5'utr: "5'UTR"		0073
46	SNV	A	T	8	630	1.26984	0.125	38	5'utr: "5'UTR"		0021
46	SNV	A	T	39	2658	1.46727	0.282051	37.7436	5'utr: "5'UTR"		0053
46	SNV	A	T	128	8411	1.52182	0.320312	37.7344	5'utr: "5'UTR"		0060
46	SNV	A	T	40	2700	1.48148	0.3	37.5	5'utr: "5'UTR"		0070
46	SNV	A	T	61	3047	2.00197	0.360656	37.6066	5'utr: "5'UTR"		0121
48	Insertion	-	T	14	658	2.12766	0.142857	36.2143	5'utr: "5'UTR"		0021
48	Insertion	-	T	5	291	1.71821	0.2	37.8	5'utr: "5'UTR"		0048
48	Insertion	-	T	108	8939	1.20819	0.342593	37.0648	5'utr: "5'UTR"		0060
48	Insertion	-	T	40	2907	1.37599	0.175	36.975	5'utr: "5'UTR"		0070
48	Insertion	-	T	53	3499	1.51472	0.245283	37.0377	5'utr: "5'UTR"		0111
48	Insertion	-	T	19	802	2.36908	0.105263	37.5263	5'utr: "5'UTR"		0117
48	Insertion	-	T	47	3239	1.45107	0.148936	37.4468	5'utr: "5'UTR"		0121
48	Insertion	-	T	2	171	1.16959	0.5	38	5'utr: "5'UTR"		0142
48	Insertion	-	T	15	919	1.63221	0.133333	37.5333	5'utr: "5'UTR"		0143
53	SNV	T	C	54	3338	1.61774	0.37037	36.3333	5'utr: "5'UTR"		0070
56	SNV	T	C	58	3659	1.58513	0.362069	37.2586	5'utr: "5'UTR"		0070
62	SNV	G	T	63	4547	1.38553	0.380952	36.6508	5'utr: "5'UTR"		0070
64	SNV	A	T	65	4645	1.39935	0.369231	36.7077	5'utr: "5'UTR"		0070
66	SNV	A	C	63	5108	1.23336	0.380952	37.4603	5'utr: "5'UTR"		0070
72	SNV	G	A	17	1205	1.41079	0.117647	35.7059	5'utr: "5'UTR"		0021
72	SNV	G	A	6	545	1.10092	0.333333	35.3333	5'utr: "5'UTR"		0048
72	SNV	G	A	92	5831	1.57777	0.228261	35.7174	5'utr: "5'UTR"		0053
72	SNV	G	A	141	6435	2.19114	0.262411	36.0993	5'utr: "5'UTR"		0070
72	SNV	G	A	88	5113	1.7211	0.227273	35.6932	5'utr: "5'UTR"		0090
72	SNV	G	A	33	2933	1.12513	0.0909091	36.3333	5'utr: "5'UTR"		0137
72	SNV	G	A	4	268	1.49254	0	34	5'utr: "5'UTR"		0142
75	SNV	G	A	28	1255	2.23108	0.0714286	36.1071	Mature peptide: "anchored capsid protein peptide", Mature peptide: "capsid protein peptide", CDS: "polyprotein CDS"	ACW82998.1:p.Met1?	0021
75	SNV	G	A	11	566	1.94346	0.181818	35.7273	Mature peptide: "anchored capsid protein peptide", Mature peptide: "capsid protein peptide", CDS: "polyprotein CDS"	ACW82998.1:p.Met1?	0048
75	SNV	G	A	187	6123	3.05406	0.229947	35.7059	Mature peptide: "anchored capsid protein peptide", Mature peptide: "capsid protein peptide", CDS: "polyprotein CDS"	ACW82998.1:p.Met1?	0053
75	SNV	G	A	255	6778	3.76217	0.2	35.8667	Mature peptide: "anchored capsid protein peptide", Mature peptide: "capsid protein peptide", CDS: "polyprotein CDS"	ACW82998.1:p.Met1?	0070
75	SNV	G	A	239	5449	4.38613	0.188285	35.6276	Mature peptide: "anchored capsid protein peptide", Mature peptide: "capsid protein peptide", CDS: "polyprotein CDS"	ACW82998.1:p.Met1?	0090
75	SNV	G	A	192	8770	2.18928	0.223958	35.7812	Mature peptide: "anchored capsid protein peptide", Mature peptide: "capsid protein peptide", CDS: "polyprotein CDS"	ACW82998.1:p.Met1?	0111
75	SNV	G	A	27	1492	1.80965	0	34.8889	Mature peptide: "anchored capsid protein peptide", Mature peptide: "capsid protein peptide", CDS: "polyprotein CDS"	ACW82998.1:p.Met1?	0117
75	SNV	G	A	112	5654	1.9809	0.178571	35.7143	Mature peptide: "anchored capsid protein peptide", Mature peptide: "capsid protein peptide", CDS: "polyprotein CDS"	ACW82998.1:p.Met1?	0121
75	SNV	G	A	26	963	2.6999	0.0384615	34.7308	Mature peptide: "anchored capsid protein peptide", Mature peptide: "capsid protein peptide", CDS: "polyprotein CDS"	ACW82998.1:p.Met1?	0127
75	SNV	G	A	69	3057	2.25711	0.057971	35.5072	CDS: "polyprotein CDS", Mature peptide: "anchored capsid protein peptide", Mature peptide: "capsid protein peptide"	ACW82998.1:p.Met1?	0137
75	SNV	G	A	9	285	3.15789	0	34.8889	Mature peptide: "anchored capsid protein peptide", Mature peptide: "capsid protein peptide", CDS: "polyprotein CDS"	ACW82998.1:p.Met1?	0142
78	SNV	C	A	15	1278	1.17371	0	38	Mature peptide: "anchored capsid protein peptide", Mature peptide: "capsid protein peptide", CDS: "polyprotein CDS"	ACW82998.1:p.Asn2Lys	0021
78	SNV	C	A	9	571	1.57618	0.222222	37	Mature peptide: "anchored capsid protein peptide", Mature peptide: "capsid protein peptide", CDS: "polyprotein CDS"	ACW82998.1:p.Asn2Lys	0048
78	SNV	C	A	114	6222	1.83221	0.245614	37.6754	Mature peptide: "anchored capsid protein peptide", Mature peptide: "capsid protein peptide", CDS: "polyprotein CDS"	ACW82998.1:p.Asn2Lys	0053
78	SNV	C	A	190	18612	1.02085	0.184211	37.3632	CDS: "polyprotein CDS", Mature peptide: "anchored capsid protein peptide", Mature peptide: "capsid protein peptide"	ACW82998.1:p.Asn2Lys	0060
78	SNV	C	A	161	6952	2.31588	0.198758	37.4348	Mature peptide: "anchored capsid protein peptide", Mature peptide: "capsid protein peptide", CDS: "polyprotein CDS"	ACW82998.1:p.Asn2Lys	0070
78	SNV	C	A	160	5560	2.8777	0.18125	37.4375	Mature peptide: "anchored capsid protein peptide", Mature peptide: "capsid protein peptide", CDS: "polyprotein CDS"	ACW82998.1:p.Asn2Lys	0090
78	SNV	C	A	129	8956	1.44038	0.20155	37.6047	Mature peptide: "anchored capsid protein peptide", Mature peptide: "capsid protein peptide", CDS: "polyprotein CDS"	ACW82998.1:p.Asn2Lys	0111
78	SNV	C	A	18	1511	1.19126	0	37.5556	Mature peptide: "anchored capsid protein peptide", Mature peptide: "capsid protein peptide", CDS: "polyprotein CDS"	ACW82998.1:p.Asn2Lys	0117
78	SNV	C	A	66	5730	1.15183	0.106061	37.6212	Mature peptide: "anchored capsid protein peptide", Mature peptide: "capsid protein peptide", CDS: "polyprotein CDS"	ACW82998.1:p.Asn2Lys	0121
78	SNV	C	A	22	971	2.26571	0.0454545	37.6818	Mature peptide: "anchored capsid protein peptide", Mature peptide: "capsid protein peptide", CDS: "polyprotein CDS"	ACW82998.1:p.Asn2Lys	0127
78	SNV	C	A	44	3127	1.4071	0.136364	37.5455	CDS: "polyprotein CDS", Mature peptide: "anchored capsid protein peptide", Mature peptide: "capsid protein peptide"	ACW82998.1:p.Asn2Lys	0137
78	SNV	C	A	3	288	1.04167	0	38	Mature peptide: "anchored capsid protein peptide", Mature peptide: "capsid protein peptide", CDS: "polyprotein CDS"	ACW82998.1:p.Asn2Lys	0142
96	Deletion	G	-	17	1573	1.08074	0.235294	37.3529	Mature peptide: "anchored capsid protein peptide", Mature peptide: "capsid protein peptide", CDS: "polyprotein CDS"	ACW82998.1:p.Gly9fs	0021
96	Deletion	G	-	7	674	1.03858	0.142857	38	Mature peptide: "anchored capsid protein peptide", Mature peptide: "capsid protein peptide", CDS: "polyprotein CDS"	ACW82998.1:p.Gly9fs	0048
96	Deletion	G	-	83	7585	1.09426	0.373494	37.2169	Mature peptide: "anchored capsid protein peptide", Mature peptide: "capsid protein peptide", CDS: "polyprotein CDS"	ACW82998.1:p.Gly9fs	0053
96	Deletion	G	-	106	8643	1.22643	0.311321	37.1792	Mature peptide: "anchored capsid protein peptide", Mature peptide: "capsid protein peptide", CDS: "polyprotein CDS"	ACW82998.1:p.Gly9fs	0070
96	Deletion	G	-	9	739	1.21786	0	37.8889	Mature peptide: "anchored capsid protein peptide", Mature peptide: "capsid protein peptide", CDS: "polyprotein CDS"	ACW82998.1:p.Gly9fs	0073
96	Deletion	G	-	7	349	2.00573	0.142857	38	Mature peptide: "anchored capsid protein peptide", Mature peptide: "capsid protein peptide", CDS: "polyprotein CDS"	ACW82998.1:p.Gly9fs	0142
103	Insertion	-	C	17	1642	1.03532	0.235294	37.8235	Mature peptide: "anchored capsid protein peptide", Mature peptide: "capsid protein peptide", CDS: "polyprotein CDS"	ACW82998.1:p.Ser12fs	0021
103	Insertion	-	C	95	7917	1.19995	0.378947	37.4842	Mature peptide: "anchored capsid protein peptide", Mature peptide: "capsid protein peptide", CDS: "polyprotein CDS"	ACW82998.1:p.Ser12fs	0053
103	Insertion	-	C	123	9037	1.36107	0.325203	37.6098	Mature peptide: "anchored capsid protein peptide", Mature peptide: "capsid protein peptide", CDS: "polyprotein CDS"	ACW82998.1:p.Ser12fs	0070
103	Insertion	-	C	9	772	1.1658	0	38	Mature peptide: "anchored capsid protein peptide", Mature peptide: "capsid protein peptide", CDS: "polyprotein CDS"	ACW82998.1:p.Ser12fs	0073
103	Insertion	-	C	6	366	1.63934	0.166667	38	Mature peptide: "anchored capsid protein peptide", Mature peptide: "capsid protein peptide", CDS: "polyprotein CDS"	ACW82998.1:p.Ser12fs	0142
111	SNV	C	T	30	1998	1.5015	0.133333	35.3	Mature peptide: "anchored capsid protein peptide", Mature peptide: "capsid protein peptide", CDS: "polyprotein CDS"		0021
111	SNV	C	T	139	9557	1.45443	0.316547	35.8633	Mature peptide: "anchored capsid protein peptide", Mature peptide: "capsid protein peptide", CDS: "polyprotein CDS"		0053
111	SNV	C	T	193	11119	1.73577	0.238342	35.6321	Mature peptide: "anchored capsid protein peptide", Mature peptide: "capsid protein peptide", CDS: "polyprotein CDS"		0070
111	SNV	C	T	10	908	1.10132	0	35.3	Mature peptide: "anchored capsid protein peptide", Mature peptide: "capsid protein peptide", CDS: "polyprotein CDS"		0073
111	SNV	C	T	98	8691	1.1276	0.255102	35.6837	Mature peptide: "anchored capsid protein peptide", Mature peptide: "capsid protein peptide", CDS: "polyprotein CDS"		0090
111	SNV	C	T	7	441	1.5873	0.142857	36.8571	Mature peptide: "anchored capsid protein peptide", Mature peptide: "capsid protein peptide", CDS: "polyprotein CDS"		0142
141	SNV	G	T	33	2576	1.28106	0.242424	36.0909	Mature peptide: "anchored capsid protein peptide", Mature peptide: "capsid protein peptide", CDS: "polyprotein CDS"		0021
141	SNV	G	T	135	12411	1.08774	0.325926	36.0667	Mature peptide: "anchored capsid protein peptide", Mature peptide: "capsid protein peptide", CDS: "polyprotein CDS"		0053
141	SNV	G	T	227	14919	1.52155	0.312775	36	Mature peptide: "anchored capsid protein peptide", Mature peptide: "capsid protein peptide", CDS: "polyprotein CDS"		0070
325	Insertion	-	A	118	3717	3.1746	0.423729	37.5424	Mature peptide: "anchored capsid protein peptide", Mature peptide: "capsid protein peptide", CDS: "polyprotein CDS"	ACW82998.1:p.Glu87fs	0021
325	Insertion	-	A	20	1206	1.65837	0.45	37.7	Mature peptide: "anchored capsid protein peptide", Mature peptide: "capsid protein peptide", CDS: "polyprotein CDS"	ACW82998.1:p.Glu87fs	0048
325	Insertion	-	A	485	17173	2.8242	0.48866	37.6165	Mature peptide: "anchored capsid protein peptide", Mature peptide: "capsid protein peptide", CDS: "polyprotein CDS"	ACW82998.1:p.Glu87fs	0053
325	Insertion	-	A	1162	40359	2.87916	0.498279	37.5843	CDS: "polyprotein CDS", Mature peptide: "anchored capsid protein peptide", Mature peptide: "capsid protein peptide"	ACW82998.1:p.Glu87fs	0060
325	Insertion	-	A	667	24662	2.70457	0.461769	37.5022	Mature peptide: "anchored capsid protein peptide", Mature peptide: "capsid protein peptide", CDS: "polyprotein CDS"	ACW82998.1:p.Glu87fs	0070
325	Insertion	-	A	39	1632	2.38971	0.487179	37.7692	Mature peptide: "anchored capsid protein peptide", Mature peptide: "capsid protein peptide", CDS: "polyprotein CDS"	ACW82998.1:p.Glu87fs	0073
325	Insertion	-	A	754	25889	2.91243	0.45756	37.5491	Mature peptide: "anchored capsid protein peptide", Mature peptide: "capsid protein peptide", CDS: "polyprotein CDS"	ACW82998.1:p.Glu87fs	0090
325	Insertion	-	A	775	27221	2.84707	0.495484	37.5794	Mature peptide: "anchored capsid protein peptide", Mature peptide: "capsid protein peptide", CDS: "polyprotein CDS"	ACW82998.1:p.Glu87fs	0111
325	Insertion	-	A	101	3326	3.03668	0.49505	37.2277	Mature peptide: "anchored capsid protein peptide", Mature peptide: "capsid protein peptide", CDS: "polyprotein CDS"	ACW82998.1:p.Glu87fs	0117
325	Insertion	-	A	243	10908	2.22772	0.497942	37.5021	Mature peptide: "anchored capsid protein peptide", Mature peptide: "capsid protein peptide", CDS: "polyprotein CDS"	ACW82998.1:p.Glu87fs	0121
325	Insertion	-	A	63	2790	2.25806	0.460317	37.7302	Mature peptide: "anchored capsid protein peptide", Mature peptide: "capsid protein peptide", CDS: "polyprotein CDS"	ACW82998.1:p.Glu87fs	0127
325	Insertion	-	A	225	10046	2.2397	0.497778	37.5289	CDS: "polyprotein CDS", Mature peptide: "anchored capsid protein peptide", Mature peptide: "capsid protein peptide"	ACW82998.1:p.Glu87fs	0137
325	Insertion	-	A	17	525	3.2381	0.470588	37.2941	Mature peptide: "anchored capsid protein peptide", Mature peptide: "capsid protein peptide", CDS: "polyprotein CDS"	ACW82998.1:p.Glu87fs	0142
325	Insertion	-	A	83	3762	2.20627	0.433735	37.5783	Mature peptide: "anchored capsid protein peptide", Mature peptide: "capsid protein peptide", CDS: "polyprotein CDS"	ACW82998.1:p.Glu87fs	0143
391	SNV	A	C	6	453	1.3245	0	36.6667	Mature peptide: "anchored capsid protein peptide", CDS: "polyprotein CDS"	ACW82998.1:p.Met107Leu	0142
581	Insertion	-	T	5	463	1.07991	0.2	36.6	Mature peptide: "membrane glycoprotein precursor peptide", CDS: "polyprotein CDS"	ACW82998.1:p.Thr171fs	0142
596	SNV	C	A	12	882	1.36054	0.166667	37.5833	Mature peptide: "membrane glycoprotein precursor peptide", CDS: "polyprotein CDS"	ACW82998.1:p.Pro175Gln	0048
600	Insertion	-	G	10	880	1.13636	0.1	37.7	Mature peptide: "membrane glycoprotein precursor peptide", CDS: "polyprotein CDS"	ACW82998.1:p.Asp176fs	0048
604	SNV	G	T	10	895	1.11732	0.1	37.3	Mature peptide: "membrane glycoprotein precursor peptide", CDS: "polyprotein CDS"	ACW82998.1:p.Val178Phe	0048
660	SNV	A	C	7	453	1.54525	0.428571	36.4286	Mature peptide: "membrane glycoprotein precursor peptide", CDS: "polyprotein CDS"	ACW82998.1:p.Gln196His	0142
690	SNV	C	T	12	990	1.21212	0.0833333	38	Mature peptide: "membrane glycoprotein precursor peptide", Mature peptide: "membrane glycoprotein peptide", CDS: "polyprotein CDS"		0048
691	SNV	G	A	11	992	1.10887	0.272727	37.5455	Mature peptide: "membrane glycoprotein precursor peptide", Mature peptide: "membrane glycoprotein peptide", CDS: "polyprotein CDS"	ACW82998.1:p.Val207Met	0048
842	SNV	C	T	6	455	1.31868	0.333333	37.8333	Mature peptide: "membrane glycoprotein precursor peptide", Mature peptide: "membrane glycoprotein peptide", CDS: "polyprotein CDS"	ACW82998.1:p.Ala257Val	0142
849	Deletion	A	-	166	15576	1.06574	0.39759	36.4217	Mature peptide: "membrane glycoprotein precursor peptide", Mature peptide: "membrane glycoprotein peptide", CDS: "polyprotein CDS"	ACW82998.1:p.Thr260fs	0070
849	Deletion	A	-	339	33765	1.004	0.40118	37.3481	Mature peptide: "membrane glycoprotein precursor peptide", Mature peptide: "membrane glycoprotein peptide", CDS: "polyprotein CDS"	ACW82998.1:p.Thr260fs	0111
861	SNV	T	C	741	31610	2.34419	0.461538	37.4008	Mature peptide: "membrane glycoprotein precursor peptide", Mature peptide: "membrane glycoprotein peptide", CDS: "polyprotein CDS"		0111
889	SNV	A	T	35	3222	1.08628	0.428571	37.2	Mature peptide: "membrane glycoprotein precursor peptide", Mature peptide: "membrane glycoprotein peptide", CDS: "polyprotein CDS"	ACW82998.1:p.Met273Leu	0021
892	SNV	C	A	11	783	1.40485	0.363636	37.9091	Mature peptide: "membrane glycoprotein precursor peptide", Mature peptide: "membrane glycoprotein peptide", CDS: "polyprotein CDS"	ACW82998.1:p.Leu274Met	0048
892	SNV	C	A	138	11603	1.18935	0.398551	37.3623	Mature peptide: "membrane glycoprotein precursor peptide", Mature peptide: "membrane glycoprotein peptide", CDS: "polyprotein CDS"	ACW82998.1:p.Leu274Met	0053
892	SNV	C	A	169	15521	1.08885	0.35503	37.4142	Mature peptide: "membrane glycoprotein precursor peptide", Mature peptide: "membrane glycoprotein peptide", CDS: "polyprotein CDS"	ACW82998.1:p.Leu274Met	0070
898	SNV	A	T	12	777	1.5444	0.416667	37.5	Mature peptide: "membrane glycoprotein precursor peptide", Mature peptide: "membrane glycoprotein peptide", CDS: "polyprotein CDS"	ACW82998.1:p.Thr276Ser	0048
898	SNV	A	T	148	11565	1.27972	0.412162	36.7365	Mature peptide: "membrane glycoprotein precursor peptide", Mature peptide: "membrane glycoprotein peptide", CDS: "polyprotein CDS"	ACW82998.1:p.Thr276Ser	0053
898	SNV	A	T	188	15512	1.21196	0.382979	37.367	Mature peptide: "membrane glycoprotein precursor peptide", Mature peptide: "membrane glycoprotein peptide", CDS: "polyprotein CDS"	ACW82998.1:p.Thr276Ser	0070
904	SNV	T	G	12	828	1.44928	0.416667	37.5	Mature peptide: "membrane glycoprotein precursor peptide", Mature peptide: "membrane glycoprotein peptide", CDS: "polyprotein CDS"	ACW82998.1:p.Ser278Ala	0048
904	SNV	T	G	150	12570	1.19332	0.44	36.6333	Mature peptide: "membrane glycoprotein precursor peptide", Mature peptide: "membrane glycoprotein peptide", CDS: "polyprotein CDS"	ACW82998.1:p.Ser278Ala	0053
904	SNV	T	G	192	16991	1.13001	0.411458	37.2344	Mature peptide: "membrane glycoprotein precursor peptide", Mature peptide: "membrane glycoprotein peptide", CDS: "polyprotein CDS"	ACW82998.1:p.Ser278Ala	0070
1011	SNV	C	T	10	903	1.10742	0.4	37.5	Mature peptide: "envelope protein peptide", CDS: "polyprotein CDS"		0048
1017	Insertion	-	A	165	3808	4.33298	0.454545	37.3758	Mature peptide: "envelope protein peptide", CDS: "polyprotein CDS"	ACW82998.1:p.Asn317fs	0021
1017	Insertion	-	A	31	907	3.41786	0.483871	37.8065	Mature peptide: "envelope protein peptide", CDS: "polyprotein CDS"	ACW82998.1:p.Asn317fs	0048
1017	Insertion	-	A	550	15950	3.44828	0.443636	37.5618	Mature peptide: "envelope protein peptide", CDS: "polyprotein CDS"	ACW82998.1:p.Asn317fs	0053
1017	Insertion	-	A	1588	41548	3.82209	0.426322	37.5812	CDS: "polyprotein CDS", Mature peptide: "envelope protein peptide"	ACW82998.1:p.Asn317fs	0060
1017	Insertion	-	A	734	23074	3.18107	0.429155	37.564	Mature peptide: "envelope protein peptide", CDS: "polyprotein CDS"	ACW82998.1:p.Asn317fs	0070
1017	Insertion	-	A	39	2015	1.93548	0.487179	37.7436	Mature peptide: "envelope protein peptide", CDS: "polyprotein CDS"	ACW82998.1:p.Asn317fs	0073
1017	Insertion	-	A	984	27741	3.5471	0.45935	37.6026	Mature peptide: "envelope protein peptide", CDS: "polyprotein CDS"	ACW82998.1:p.Asn317fs	0090
1017	Insertion	-	A	1494	41785	3.57545	0.474565	37.6252	Mature peptide: "envelope protein peptide", CDS: "polyprotein CDS"	ACW82998.1:p.Asn317fs	0111
1017	Insertion	-	A	131	3708	3.5329	0.450382	37.4046	Mature peptide: "envelope protein peptide", CDS: "polyprotein CDS"	ACW82998.1:p.Asn317fs	0117
1017	Insertion	-	A	280	8947	3.12954	0.471429	37.4143	Mature peptide: "envelope protein peptide", CDS: "polyprotein CDS"	ACW82998.1:p.Asn317fs	0121
1017	Insertion	-	A	131	2322	5.64169	0.427481	37.5954	Mature peptide: "envelope protein peptide", CDS: "polyprotein CDS"	ACW82998.1:p.Asn317fs	0127
1017	Insertion	-	A	308	12030	2.56027	0.477273	37.5	CDS: "polyprotein CDS", Mature peptide: "envelope protein peptide"	ACW82998.1:p.Asn317fs	0137
1017	Insertion	-	A	8	485	1.64948	0.125	38	Mature peptide: "envelope protein peptide", CDS: "polyprotein CDS"	ACW82998.1:p.Asn317fs	0142
1017	Insertion	-	A	151	4166	3.62458	0.384106	37.6026	Mature peptide: "envelope protein peptide", CDS: "polyprotein CDS"	ACW82998.1:p.Asn317fs	0143
1026	SNV	A	T	6	516	1.16279	0.5	37.3333	Mature peptide: "envelope protein peptide", CDS: "polyprotein CDS"	ACW82998.1:p.Lys318Asn	0142
1216	SNV	G	T	5	416	1.20192	0	37.8	Mature peptide: "envelope protein peptide", CDS: "polyprotein CDS"	ACW82998.1:p.Gly382Cys	0142
1270	SNV	A	T	5	479	1.04384	0	37	Mature peptide: "envelope protein peptide", CDS: "polyprotein CDS"	ACW82998.1:p.Lys400*	0127
1299	SNV	A	T	9	739	1.21786	0.444444	36.8889	Mature peptide: "envelope protein peptide", CDS: "polyprotein CDS"		0073
1299	SNV	A	T	19	1735	1.0951	0.368421	36.2105	CDS: "polyprotein CDS", Mature peptide: "envelope protein peptide"		0137
1304	SNV	A	C	8	722	1.10803	0.5	37.875	Mature peptide: "envelope protein peptide", CDS: "polyprotein CDS"	ACW82998.1:p.Gln411Pro	0073
1330	SNV	A	G	4	391	1.02302	0.25	38	Mature peptide: "envelope protein peptide", CDS: "polyprotein CDS"	ACW82998.1:p.Ile420Val	0142
1331	Insertion	-	C	59	5284	1.11658	0.372881	36.2542	Mature peptide: "envelope protein peptide", CDS: "polyprotein CDS"	ACW82998.1:p.Ile420fs	0053
1331	Insertion	-	C	105	8251	1.27257	0.428571	35.8095	Mature peptide: "envelope protein peptide", CDS: "polyprotein CDS"	ACW82998.1:p.Ile420fs	0070
1331	Insertion	-	C	4	354	1.12994	0.25	36	Mature peptide: "envelope protein peptide", CDS: "polyprotein CDS"	ACW82998.1:p.Ile420fs	0127
1331	Insertion	-	C	27	2685	1.00559	0.259259	36.1852	CDS: "polyprotein CDS", Mature peptide: "envelope protein peptide"	ACW82998.1:p.Ile420fs	0137
1333	Deletion	G	-	59	5607	1.05226	0.372881	36.7797	Mature peptide: "envelope protein peptide", CDS: "polyprotein CDS"	ACW82998.1:p.Val421fs	0053
1333	Deletion	G	-	105	8709	1.20565	0.428571	37.0476	Mature peptide: "envelope protein peptide", CDS: "polyprotein CDS"	ACW82998.1:p.Val421fs	0070
1333	Deletion	G	-	4	365	1.09589	0.25	37.5	Mature peptide: "envelope protein peptide", CDS: "polyprotein CDS"	ACW82998.1:p.Val421fs	0127
1380	SNV	A	T	77	3185	2.41758	0.272727	37.0649	Mature peptide: "envelope protein peptide", CDS: "polyprotein CDS"		0021
1380	SNV	A	T	25	670	3.73134	0.44	37.28	Mature peptide: "envelope protein peptide", CDS: "polyprotein CDS"		0048
1380	SNV	A	T	653	10691	6.10794	0.437979	37.6202	Mature peptide: "envelope protein peptide", CDS: "polyprotein CDS"		0053
1380	SNV	A	T	869	25208	3.44732	0.385501	37.5213	CDS: "polyprotein CDS", Mature peptide: "envelope protein peptide"		0060
1380	SNV	A	T	1028	16939	6.06884	0.435798	37.5778	Mature peptide: "envelope protein peptide", CDS: "polyprotein CDS"		0070
1380	SNV	A	T	435	13370	3.25355	0.409195	37.4736	Mature peptide: "envelope protein peptide", CDS: "polyprotein CDS"		0090
1380	SNV	A	T	657	30864	2.12869	0.427702	37.5677	Mature peptide: "envelope protein peptide", CDS: "polyprotein CDS"		0111
1380	SNV	A	T	36	2421	1.48699	0.138889	37.3611	Mature peptide: "envelope protein peptide", CDS: "polyprotein CDS"		0117
1380	SNV	A	T	225	7124	3.15834	0.288889	37.3911	Mature peptide: "envelope protein peptide", CDS: "polyprotein CDS"		0121
1380	SNV	A	T	13	650	2	0.384615	37	Mature peptide: "envelope protein peptide", CDS: "polyprotein CDS"		0127
1380	SNV	A	T	180	6275	2.86853	0.3	37.6889	CDS: "polyprotein CDS", Mature peptide: "envelope protein peptide"		0137
1380	SNV	A	T	9	443	2.0316	0.444444	36.7778	Mature peptide: "envelope protein peptide", CDS: "polyprotein CDS"		0142
1384	SNV	C	T	47	3250	1.44615	0.340426	36.9787	Mature peptide: "envelope protein peptide", CDS: "polyprotein CDS"	ACW82998.1:p.His438Tyr	0021
1384	SNV	C	T	12	701	1.71184	0.5	37.1667	Mature peptide: "envelope protein peptide", CDS: "polyprotein CDS"	ACW82998.1:p.His438Tyr	0048
1384	SNV	C	T	321	11345	2.82944	0.433022	37.2804	Mature peptide: "envelope protein peptide", CDS: "polyprotein CDS"	ACW82998.1:p.His438Tyr	0053
1384	SNV	C	T	510	26569	1.91953	0.405882	37.4294	CDS: "polyprotein CDS", Mature peptide: "envelope protein peptide"	ACW82998.1:p.His438Tyr	0060
1384	SNV	C	T	500	17928	2.78893	0.436	37.284	Mature peptide: "envelope protein peptide", CDS: "polyprotein CDS"	ACW82998.1:p.His438Tyr	0070
1384	SNV	C	T	248	14080	1.76136	0.375	37.3266	Mature peptide: "envelope protein peptide", CDS: "polyprotein CDS"	ACW82998.1:p.His438Tyr	0090
1384	SNV	C	T	360	32299	1.11459	0.425	37.2417	Mature peptide: "envelope protein peptide", CDS: "polyprotein CDS"	ACW82998.1:p.His438Tyr	0111
1384	SNV	C	T	130	7378	1.762	0.315385	37.3692	Mature peptide: "envelope protein peptide", CDS: "polyprotein CDS"	ACW82998.1:p.His438Tyr	0121
1384	SNV	C	T	8	681	1.17474	0.375	37.625	Mature peptide: "envelope protein peptide", CDS: "polyprotein CDS"	ACW82998.1:p.His438Tyr	0127
1384	SNV	C	T	92	6719	1.36925	0.315217	37.0326	CDS: "polyprotein CDS", Mature peptide: "envelope protein peptide"	ACW82998.1:p.His438Tyr	0137
1384	SNV	C	T	6	449	1.3363	0.5	35.1667	Mature peptide: "envelope protein peptide", CDS: "polyprotein CDS"	ACW82998.1:p.His438Tyr	0142
1404	SNV	A	T	6	485	1.23711	0.5	36	Mature peptide: "envelope protein peptide", CDS: "polyprotein CDS"		0142
1419	Insertion	-	G	6	491	1.222	0.166667	38	Mature peptide: "envelope protein peptide", CDS: "polyprotein CDS"	ACW82998.1:p.Thr450fs	0142
1421	Deletion	C	-	6	491	1.222	0.166667	36	Mature peptide: "envelope protein peptide", CDS: "polyprotein CDS"	ACW82998.1:p.Thr450fs	0142
1483	SNV	C	T	54	461	11.7137	0.37037	37.5185	Mature peptide: "envelope protein peptide", CDS: "polyprotein CDS"		0142
1640	SNV	C	T	11	881	1.24858	0.363636	36.5455	Mature peptide: "envelope protein peptide", CDS: "polyprotein CDS"	ACW82998.1:p.Ala523Val	0048
1702	SNV	T	C	39	3152	1.23731	0.358974	36.9231	Mature peptide: "envelope protein peptide", CDS: "polyprotein CDS"		0117
1753	SNV	G	T	34	3114	1.09184	0.235294	37.0294	Mature peptide: "envelope protein peptide", CDS: "polyprotein CDS"	ACW82998.1:p.Gly561*	0117
1823	SNV	G	C	4	367	1.08992	0	37.75	Mature peptide: "envelope protein peptide", CDS: "polyprotein CDS"	ACW82998.1:p.Gly584Ala	0142
1926	SNV	G	T	41	3419	1.19918	0.146341	36.5366	Mature peptide: "envelope protein peptide", CDS: "polyprotein CDS"		0021
1926	SNV	G	T	15	692	2.16763	0.333333	37.2	Mature peptide: "envelope protein peptide", CDS: "polyprotein CDS"		0048
1926	SNV	G	T	309	19331	1.59847	0.346278	36.9191	Mature peptide: "envelope protein peptide", CDS: "polyprotein CDS"		0070
1926	SNV	G	T	5	364	1.37363	0	38	Mature peptide: "envelope protein peptide", CDS: "polyprotein CDS"		0142
1928	SNV	C	G	10	703	1.42248	0.3	37	Mature peptide: "envelope protein peptide", CDS: "polyprotein CDS"	ACW82998.1:p.Thr619Ser	0048
1928	SNV	C	G	163	12747	1.27873	0.337423	37.2699	Mature peptide: "envelope protein peptide", CDS: "polyprotein CDS"	ACW82998.1:p.Thr619Ser	0053
1928	SNV	C	G	218	19594	1.11259	0.37156	37.0505	Mature peptide: "envelope protein peptide", CDS: "polyprotein CDS"	ACW82998.1:p.Thr619Ser	0070
1928	SNV	C	G	5	369	1.35501	0	37.8	Mature peptide: "envelope protein peptide", CDS: "polyprotein CDS"	ACW82998.1:p.Thr619Ser	0142
1930	MNV	CA	TT	10	701	1.42653	0.3	36.6	Mature peptide: "envelope protein peptide", CDS: "polyprotein CDS"	ACW82998.1:p.Gln620Leu	0048
1930	MNV	CA	TT	157	12747	1.23166	0.33758	37.1561	Mature peptide: "envelope protein peptide", CDS: "polyprotein CDS"	ACW82998.1:p.Gln620Leu	0053
1930	MNV	CA	TT	207	19651	1.05338	0.371981	37.1715	Mature peptide: "envelope protein peptide", CDS: "polyprotein CDS"	ACW82998.1:p.Gln620Leu	0070
1930	MNV	CA	TT	5	372	1.34409	0	37.6	Mature peptide: "envelope protein peptide", CDS: "polyprotein CDS"	ACW82998.1:p.Gln620Leu	0142
1933	SNV	G	A	10	713	1.40252	0.3	37.7	Mature peptide: "envelope protein peptide", CDS: "polyprotein CDS"	ACW82998.1:p.Asp621Asn	0048
1933	SNV	G	A	158	12802	1.23418	0.341772	37.3987	Mature peptide: "envelope protein peptide", CDS: "polyprotein CDS"	ACW82998.1:p.Asp621Asn	0053
1933	SNV	G	A	209	19760	1.05769	0.373206	37.3445	Mature peptide: "envelope protein peptide", CDS: "polyprotein CDS"	ACW82998.1:p.Asp621Asn	0070
1933	SNV	G	A	5	371	1.34771	0	37.8	Mature peptide: "envelope protein peptide", CDS: "polyprotein CDS"	ACW82998.1:p.Asp621Asn	0142
2015	SNV	A	G	160	15378	1.04045	0.2875	37.4438	Mature peptide: "envelope protein peptide", CDS: "polyprotein CDS"	ACW82998.1:p.Glu648Gly	0053
2015	SNV	A	G	144	14288	1.00784	0.229167	37.4583	Mature peptide: "envelope protein peptide", CDS: "polyprotein CDS"	ACW82998.1:p.Glu648Gly	0090
2104	SNV	A	T	10	544	1.83824	0	34.4	Mature peptide: "envelope protein peptide", CDS: "polyprotein CDS"	ACW82998.1:p.Ile678Leu	0142
2108	SNV	G	T	6	541	1.10906	0	37	Mature peptide: "envelope protein peptide", CDS: "polyprotein CDS"	ACW82998.1:p.Gly679Val	0142
2119	SNV	G	A	12	1023	1.17302	0.166667	38	Mature peptide: "envelope protein peptide", CDS: "polyprotein CDS"	ACW82998.1:p.Glu683Lys	0048
2214	SNV	A	C	19	905	2.09945	0.368421	37.6316	Mature peptide: "envelope protein peptide", CDS: "polyprotein CDS"	ACW82998.1:p.Lys714Asn	0048
2214	SNV	A	C	293	11965	2.44881	0.498294	37.4437	Mature peptide: "envelope protein peptide", CDS: "polyprotein CDS"	ACW82998.1:p.Lys714Asn	0053
2214	SNV	A	C	504	29832	1.68946	0.440476	37.3988	CDS: "polyprotein CDS", Mature peptide: "envelope protein peptide"	ACW82998.1:p.Lys714Asn	0060
2214	SNV	A	C	349	16246	2.14822	0.47851	37.467	Mature peptide: "envelope protein peptide", CDS: "polyprotein CDS"	ACW82998.1:p.Lys714Asn	0070
2214	SNV	A	C	160	12354	1.29513	0.46875	37.6	Mature peptide: "envelope protein peptide", CDS: "polyprotein CDS"	ACW82998.1:p.Lys714Asn	0090
2214	SNV	A	C	363	28822	1.25945	0.451791	37.427	Mature peptide: "envelope protein peptide", CDS: "polyprotein CDS"	ACW82998.1:p.Lys714Asn	0111
2214	SNV	A	C	129	8543	1.51001	0.488372	37.3721	Mature peptide: "envelope protein peptide", CDS: "polyprotein CDS"	ACW82998.1:p.Lys714Asn	0121
2214	SNV	A	C	5	411	1.21655	0.4	34.8	Mature peptide: "envelope protein peptide", CDS: "polyprotein CDS"	ACW82998.1:p.Lys714Asn	0142
2214	SNV	A	C	37	3248	1.13916	0.405405	37.9459	Mature peptide: "envelope protein peptide", CDS: "polyprotein CDS"	ACW82998.1:p.Lys714Asn	0143
2220	MNV	AC	GT	20	912	2.19298	0.4	37.375	Mature peptide: "envelope protein peptide", CDS: "polyprotein CDS"	ACW82998.1:p.His717Tyr	0048
2220	MNV	AC	GT	295	12010	2.45629	0.488136	37.5068	Mature peptide: "envelope protein peptide", CDS: "polyprotein CDS"	ACW82998.1:p.His717Tyr	0053
2220	MNV	AC	GT	515	29944	1.71988	0.460194	37.4515	CDS: "polyprotein CDS", Mature peptide: "envelope protein peptide"	ACW82998.1:p.His717Tyr	0060
2220	MNV	AC	GT	351	16263	2.15827	0.495726	37.386	Mature peptide: "envelope protein peptide", CDS: "polyprotein CDS"	ACW82998.1:p.His717Tyr	0070
2220	MNV	AC	GT	156	12383	1.25979	0.480769	37.2372	Mature peptide: "envelope protein peptide", CDS: "polyprotein CDS"	ACW82998.1:p.His717Tyr	0090
2220	MNV	AC	GT	352	28568	1.23215	0.457386	37.5497	Mature peptide: "envelope protein peptide", CDS: "polyprotein CDS"	ACW82998.1:p.His717Tyr	0111
2220	MNV	AC	GT	132	8555	1.54296	0.492424	37.3485	Mature peptide: "envelope protein peptide", CDS: "polyprotein CDS"	ACW82998.1:p.His717Tyr	0121
2220	MNV	AC	GT	6	412	1.45631	0.5	37.25	Mature peptide: "envelope protein peptide", CDS: "polyprotein CDS"	ACW82998.1:p.His717Tyr	0142
2220	MNV	AC	GT	40	3253	1.22963	0.425	37.625	Mature peptide: "envelope protein peptide", CDS: "polyprotein CDS"	ACW82998.1:p.His717Tyr	0143
2227	SNV	G	T	19	919	2.06746	0.473684	37.5789	Mature peptide: "envelope protein peptide", CDS: "polyprotein CDS"	ACW82998.1:p.Val719Phe	0048
2227	SNV	G	T	308	11957	2.5759	0.467532	37.3084	Mature peptide: "envelope protein peptide", CDS: "polyprotein CDS"	ACW82998.1:p.Val719Phe	0053
2227	SNV	G	T	534	29811	1.79129	0.481273	37.0712	CDS: "polyprotein CDS", Mature peptide: "envelope protein peptide"	ACW82998.1:p.Val719Phe	0060
2227	SNV	G	T	346	16315	2.12075	0.491329	36.9798	Mature peptide: "envelope protein peptide", CDS: "polyprotein CDS"	ACW82998.1:p.Val719Phe	0070
2227	SNV	G	T	149	12319	1.20951	0.496644	36.9128	Mature peptide: "envelope protein peptide", CDS: "polyprotein CDS"	ACW82998.1:p.Val719Phe	0090
2227	SNV	G	T	304	28290	1.07458	0.453947	37.3454	Mature peptide: "envelope protein peptide", CDS: "polyprotein CDS"	ACW82998.1:p.Val719Phe	0111
2227	SNV	G	T	135	8470	1.59386	0.474074	37.1778	Mature peptide: "envelope protein peptide", CDS: "polyprotein CDS"	ACW82998.1:p.Val719Phe	0121
2227	SNV	G	T	7	412	1.69903	0.428571	37.1429	Mature peptide: "envelope protein peptide", CDS: "polyprotein CDS"	ACW82998.1:p.Val719Phe	0142
2227	SNV	G	T	34	3233	1.05165	0.352941	37.1765	Mature peptide: "envelope protein peptide", CDS: "polyprotein CDS"	ACW82998.1:p.Val719Phe	0143
2279	SNV	A	G	387	20604	1.87828	0.459948	37.2842	Mature peptide: "envelope protein peptide", CDS: "polyprotein CDS"	ACW82998.1:p.Lys736Arg	0070
2342	SNV	T	C	7	431	1.62413	0.428571	37.2857	Mature peptide: "envelope protein peptide", CDS: "polyprotein CDS"	ACW82998.1:p.Met757Thr	0142
2388	SNV	G	A	16	780	2.05128	0.1875	37.875	Mature peptide: "envelope protein peptide", CDS: "polyprotein CDS"	ACW82998.1:p.Met772Ile	0048
2388	SNV	G	A	160	14060	1.13798	0.41875	37.625	Mature peptide: "envelope protein peptide", CDS: "polyprotein CDS"	ACW82998.1:p.Met772Ile	0053
2388	SNV	G	A	215	20067	1.07141	0.404651	37.5163	Mature peptide: "envelope protein peptide", CDS: "polyprotein CDS"	ACW82998.1:p.Met772Ile	0070
2388	SNV	G	A	88	7995	1.10069	0.352273	37.5682	Mature peptide: "envelope protein peptide", CDS: "polyprotein CDS"	ACW82998.1:p.Met772Ile	0121
2388	SNV	G	A	6	423	1.41844	0	38	Mature peptide: "envelope protein peptide", CDS: "polyprotein CDS"	ACW82998.1:p.Met772Ile	0142
2391	SNV	T	C	17	787	2.1601	0.176471	37.2353	Mature peptide: "envelope protein peptide", CDS: "polyprotein CDS"		0048
2391	SNV	T	A	8	787	1.01652	0.25	37.875	Mature peptide: "envelope protein peptide", CDS: "polyprotein CDS"		0048
2391	SNV	T	C	172	14188	1.21229	0.383721	36.8837	Mature peptide: "envelope protein peptide", CDS: "polyprotein CDS"		0053
2391	SNV	T	C	240	20192	1.18859	0.391667	36.6625	Mature peptide: "envelope protein peptide", CDS: "polyprotein CDS"		0070
2391	SNV	T	C	93	8050	1.15528	0.365591	37.0215	Mature peptide: "envelope protein peptide", CDS: "polyprotein CDS"		0121
2391	SNV	T	C	6	429	1.3986	0	37.8333	Mature peptide: "envelope protein peptide", CDS: "polyprotein CDS"		0142
2493	SNV	C	T	311	31065	1.00113	0.405145	36.9164	CDS: "polyprotein CDS", Mature peptide: "nonstructural protein NS1 peptide"		0060
2651	MNV	AA	TG	16	917	1.74482	0.3125	37.1562	Mature peptide: "nonstructural protein NS1 peptide", CDS: "polyprotein CDS"	ACW82998.1:p.Lys860Met	0048
2651	MNV	AA	TG	119	11101	1.07198	0.361345	37.6008	Mature peptide: "nonstructural protein NS1 peptide", CDS: "polyprotein CDS"	ACW82998.1:p.Lys860Met	0053
2651	MNV	AA	TG	170	14610	1.16359	0.388235	37.4559	Mature peptide: "nonstructural protein NS1 peptide", CDS: "polyprotein CDS"	ACW82998.1:p.Lys860Met	0070
2792	SNV	C	A	16	927	1.726	0.4375	36.5	Mature peptide: "nonstructural protein NS1 peptide", CDS: "polyprotein CDS"	ACW82998.1:p.Thr907Asn	0048
2792	SNV	C	A	274	12696	2.15816	0.467153	36.8102	Mature peptide: "nonstructural protein NS1 peptide", CDS: "polyprotein CDS"	ACW82998.1:p.Thr907Asn	0053
2792	SNV	C	A	321	30007	1.06975	0.41433	36.5763	CDS: "polyprotein CDS", Mature peptide: "nonstructural protein NS1 peptide"	ACW82998.1:p.Thr907Asn	0060
2792	SNV	C	A	372	17580	2.11604	0.459677	36.6102	Mature peptide: "nonstructural protein NS1 peptide", CDS: "polyprotein CDS"	ACW82998.1:p.Thr907Asn	0070
2792	SNV	C	A	106	7446	1.42358	0.320755	37.0283	Mature peptide: "nonstructural protein NS1 peptide", CDS: "polyprotein CDS"	ACW82998.1:p.Thr907Asn	0121
2792	SNV	C	A	11	392	2.80612	0.181818	37.9091	Mature peptide: "nonstructural protein NS1 peptide", CDS: "polyprotein CDS"	ACW82998.1:p.Thr907Asn	0142
2797	MNV	AT	TC	17	924	1.83983	0.470588	36.2059	Mature peptide: "nonstructural protein NS1 peptide", CDS: "polyprotein CDS"	ACW82998.1:p.Ile909Ser	0048
2797	MNV	AT	TC	283	12804	2.21025	0.448763	37.1926	Mature peptide: "nonstructural protein NS1 peptide", CDS: "polyprotein CDS"	ACW82998.1:p.Ile909Ser	0053
2797	MNV	AT	TC	309	30199	1.02321	0.407767	37.2448	CDS: "polyprotein CDS", Mature peptide: "nonstructural protein NS1 peptide"	ACW82998.1:p.Ile909Ser	0060
2797	MNV	AT	TC	392	17721	2.21206	0.44898	37.1684	Mature peptide: "nonstructural protein NS1 peptide", CDS: "polyprotein CDS"	ACW82998.1:p.Ile909Ser	0070
2797	MNV	AT	TC	101	7466	1.3528	0.336634	37.1337	Mature peptide: "nonstructural protein NS1 peptide", CDS: "polyprotein CDS"	ACW82998.1:p.Ile909Ser	0121
2797	MNV	AT	TC	12	389	3.08483	0.166667	37.25	Mature peptide: "nonstructural protein NS1 peptide", CDS: "polyprotein CDS"	ACW82998.1:p.Ile909Ser	0142
2844	SNV	A	T	115	3302	3.48274	0.4	36.8609	Mature peptide: "nonstructural protein NS1 peptide", CDS: "polyprotein CDS"		0143
2848	SNV	A	G	17	1008	1.68651	0.470588	37.8824	Mature peptide: "nonstructural protein NS1 peptide", CDS: "polyprotein CDS"	ACW82998.1:p.Asn926Asp	0048
2848	SNV	A	G	200	14193	1.40915	0.39	37.345	Mature peptide: "nonstructural protein NS1 peptide", CDS: "polyprotein CDS"	ACW82998.1:p.Asn926Asp	0053
2848	SNV	A	G	347	32623	1.06367	0.397695	37.2824	CDS: "polyprotein CDS", Mature peptide: "nonstructural protein NS1 peptide"	ACW82998.1:p.Asn926Asp	0060
2848	SNV	A	G	249	20319	1.22545	0.401606	37.249	Mature peptide: "nonstructural protein NS1 peptide", CDS: "polyprotein CDS"	ACW82998.1:p.Asn926Asp	0070
2852	Insertion	-	T	18	1013	1.7769	0.5	36.3889	Mature peptide: "nonstructural protein NS1 peptide", CDS: "polyprotein CDS"	ACW82998.1:p.Trp928fs	0048
2852	Insertion	-	T	202	13987	1.4442	0.386139	36.9703	Mature peptide: "nonstructural protein NS1 peptide", CDS: "polyprotein CDS"	ACW82998.1:p.Trp928fs	0053
2852	Insertion	-	T	242	20114	1.20314	0.400826	37.0496	Mature peptide: "nonstructural protein NS1 peptide", CDS: "polyprotein CDS"	ACW82998.1:p.Trp928fs	0070
2858	SNV	A	G	17	1048	1.62214	0.470588	36.7059	Mature peptide: "nonstructural protein NS1 peptide", CDS: "polyprotein CDS"	ACW82998.1:p.Glu929Gly	0048
2858	SNV	A	G	200	14431	1.38591	0.385	36.625	Mature peptide: "nonstructural protein NS1 peptide", CDS: "polyprotein CDS"	ACW82998.1:p.Glu929Gly	0053
2858	SNV	A	G	331	32735	1.01115	0.365559	36.858	CDS: "polyprotein CDS", Mature peptide: "nonstructural protein NS1 peptide"	ACW82998.1:p.Glu929Gly	0060
2858	SNV	A	G	244	20672	1.18034	0.389344	37.0287	Mature peptide: "nonstructural protein NS1 peptide", CDS: "polyprotein CDS"	ACW82998.1:p.Glu929Gly	0070
2858	SNV	A	G	86	8399	1.02393	0.27907	36.3837	Mature peptide: "nonstructural protein NS1 peptide", CDS: "polyprotein CDS"	ACW82998.1:p.Glu929Gly	0121
2949	SNV	G	T	219	17804	1.23006	0.388128	36.5571	Mature peptide: "nonstructural protein NS1 peptide", CDS: "polyprotein CDS"	ACW82998.1:p.Met959Ile	0053
2949	SNV	G	T	6	435	1.37931	0.166667	37.1667	Mature peptide: "nonstructural protein NS1 peptide", CDS: "polyprotein CDS"	ACW82998.1:p.Met959Ile	0142
3076	SNV	A	G	10	326	3.06748	0.5	37.3	Mature peptide: "nonstructural protein NS1 peptide", CDS: "polyprotein CDS"	ACW82998.1:p.Lys1002Glu	0142
3122	SNV	T	A	3	294	1.02041	0.333333	36.6667	Mature peptide: "nonstructural protein NS1 peptide", CDS: "polyprotein CDS"	ACW82998.1:p.Ile1017Lys	0142
3126	SNV	C	T	3	296	1.01351	0.333333	37.6667	Mature peptide: "nonstructural protein NS1 peptide", CDS: "polyprotein CDS"		0142
3177	SNV	T	C	1090	14781	7.37433	0.43211	37.4266	Mature peptide: "nonstructural protein NS1 peptide", CDS: "polyprotein CDS"		0070
3223	SNV	G	T	4	380	1.05263	0.5	37.75	Mature peptide: "nonstructural protein NS1 peptide", CDS: "polyprotein CDS"	ACW82998.1:p.Asp1051Tyr	0142
3231	SNV	C	T	46	1246	3.69181	0.434783	36.7826	Mature peptide: "nonstructural protein NS1 peptide", CDS: "polyprotein CDS"		0073
3243	SNV	C	T	5	395	1.26582	0	38	Mature peptide: "nonstructural protein NS1 peptide", CDS: "polyprotein CDS"		0142
3252	SNV	T	A	17	931	1.82599	0.470588	37.5882	Mature peptide: "nonstructural protein NS1 peptide", CDS: "polyprotein CDS"		0048
3252	SNV	T	A	154	13148	1.17128	0.474026	37.461	Mature peptide: "nonstructural protein NS1 peptide", CDS: "polyprotein CDS"		0053
3252	SNV	T	A	202	19005	1.06288	0.40099	37.4356	Mature peptide: "nonstructural protein NS1 peptide", CDS: "polyprotein CDS"		0070
3252	SNV	T	A	88	7673	1.14688	0.397727	37.8295	Mature peptide: "nonstructural protein NS1 peptide", CDS: "polyprotein CDS"		0121
3262	SNV	G	T	5	432	1.15741	0.2	35.6	Mature peptide: "nonstructural protein NS1 peptide", CDS: "polyprotein CDS"	ACW82998.1:p.Glu1064*	0142
3264	SNV	A	T	5	432	1.15741	0.2	37.8	Mature peptide: "nonstructural protein NS1 peptide", CDS: "polyprotein CDS"	ACW82998.1:p.Glu1064Asp	0142
3278	SNV	G	C	140	12959	1.08033	0.464286	37.1714	Mature peptide: "nonstructural protein NS1 peptide", CDS: "polyprotein CDS"	ACW82998.1:p.Arg1069Pro	0053
3278	SNV	G	C	218	19031	1.1455	0.431193	36.7294	Mature peptide: "nonstructural protein NS1 peptide", CDS: "polyprotein CDS"	ACW82998.1:p.Arg1069Pro	0070
3278	SNV	G	C	6	419	1.43198	0.5	37.8333	Mature peptide: "nonstructural protein NS1 peptide", CDS: "polyprotein CDS"	ACW82998.1:p.Arg1069Pro	0142
3281	SNV	G	T	142	13001	1.09222	0.478873	37.338	Mature peptide: "nonstructural protein NS1 peptide", CDS: "polyprotein CDS"	ACW82998.1:p.Gly1070Val	0053
3281	SNV	G	T	216	19099	1.13095	0.430556	37.2361	Mature peptide: "nonstructural protein NS1 peptide", CDS: "polyprotein CDS"	ACW82998.1:p.Gly1070Val	0070
3281	SNV	G	T	6	418	1.43541	0.5	37.6667	Mature peptide: "nonstructural protein NS1 peptide", CDS: "polyprotein CDS"	ACW82998.1:p.Gly1070Val	0142
3286	SNV	T	A	131	12981	1.00917	0.496183	37.4427	Mature peptide: "nonstructural protein NS1 peptide", CDS: "polyprotein CDS"	ACW82998.1:p.Ser1072Thr	0053
3286	SNV	T	A	5	410	1.21951	0.4	38	Mature peptide: "nonstructural protein NS1 peptide", CDS: "polyprotein CDS"	ACW82998.1:p.Ser1072Thr	0142
3336	SNV	C	T	10	820	1.21951	0.5	37.8	Mature peptide: "nonstructural protein NS1 peptide", CDS: "polyprotein CDS"		0048
3430	SNV	C	T	6	471	1.27389	0.333333	37.8333	Mature peptide: "nonstructural protein NS1 peptide", CDS: "polyprotein CDS"		0127
3494	Deletion	G	-	4	285	1.40351	0.5	38	Mature peptide: "nonstructural protein NS2A peptide", CDS: "polyprotein CDS"	ACW82998.1:p.Cys1141fs	0142
3498	SNV	A	T	4	273	1.4652	0.5	37.75	Mature peptide: "nonstructural protein NS2A peptide", CDS: "polyprotein CDS"		0142
3504	SNV	A	C	4	391	1.02302	0.5	37.5	Mature peptide: "nonstructural protein NS2A peptide", CDS: "polyprotein CDS"		0048
3504	SNV	A	C	3	287	1.0453	0.333333	35.6667	Mature peptide: "nonstructural protein NS2A peptide", CDS: "polyprotein CDS"		0142
3505	SNV	A	G	124	12006	1.03282	0.33871	37.7339	CDS: "polyprotein CDS", Mature peptide: "nonstructural protein NS2A peptide"	ACW82998.1:p.Met1145Val	0060
3505	SNV	A	G	3	268	1.1194	0	38	Mature peptide: "nonstructural protein NS2A peptide", CDS: "polyprotein CDS"	ACW82998.1:p.Met1145Val	0127
3505	SNV	A	G	4	287	1.39373	0	38	Mature peptide: "nonstructural protein NS2A peptide", CDS: "polyprotein CDS"	ACW82998.1:p.Met1145Val	0142
3507	SNV	G	T	4	390	1.02564	0.5	37.5	Mature peptide: "nonstructural protein NS2A peptide", CDS: "polyprotein CDS"	ACW82998.1:p.Met1145Ile	0048
3532	SNV	T	A	17	1675	1.01493	0.411765	37.1765	Mature peptide: "nonstructural protein NS2A peptide", CDS: "polyprotein CDS"	ACW82998.1:p.Trp1154Arg	0021
3571	SNV	T	C	3	295	1.01695	0.333333	36.6667	Mature peptide: "nonstructural protein NS2A peptide", CDS: "polyprotein CDS"	ACW82998.1:p.Phe1167Leu	0142
3577	SNV	C	T	7	506	1.3834	0.428571	37.5714	Mature peptide: "nonstructural protein NS2A peptide", CDS: "polyprotein CDS"	ACW82998.1:p.Leu1169Phe	0048
3578	SNV	T	A	158	13899	1.13677	0.443038	37.2089	CDS: "polyprotein CDS", Mature peptide: "nonstructural protein NS2A peptide"	ACW82998.1:p.Leu1169His	0060
3583	SNV	A	C	8	503	1.59046	0.375	36.25	Mature peptide: "nonstructural protein NS2A peptide", CDS: "polyprotein CDS"	ACW82998.1:p.Ile1171Leu	0048
3583	SNV	A	T	4	313	1.27796	0.5	38	Mature peptide: "nonstructural protein NS2A peptide", CDS: "polyprotein CDS"	ACW82998.1:p.Ile1171Leu	0142
3592	SNV	C	A	5	485	1.03093	0	35.8	Mature peptide: "nonstructural protein NS2A peptide", CDS: "polyprotein CDS"	ACW82998.1:p.Gln1174Lys	0048
3592	SNV	C	A	70	4766	1.46874	0.314286	37.7143	Mature peptide: "nonstructural protein NS2A peptide", CDS: "polyprotein CDS"	ACW82998.1:p.Gln1174Lys	0121
3593	SNV	A	C	6	310	1.93548	0.333333	38	Mature peptide: "nonstructural protein NS2A peptide", CDS: "polyprotein CDS"	ACW82998.1:p.Gln1174Pro	0142
3595	SNV	C	T	6	317	1.89274	0.333333	37.6667	Mature peptide: "nonstructural protein NS2A peptide", CDS: "polyprotein CDS"		0142
3596	SNV	T	A	6	494	1.21457	0	36	Mature peptide: "nonstructural protein NS2A peptide", CDS: "polyprotein CDS"	ACW82998.1:p.Leu1175Gln	0048
3596	SNV	T	A	69	5451	1.26582	0.318841	36.7681	Mature peptide: "nonstructural protein NS2A peptide", CDS: "polyprotein CDS"	ACW82998.1:p.Leu1175Gln	0053
3596	SNV	T	A	83	7633	1.08738	0.349398	36.9759	Mature peptide: "nonstructural protein NS2A peptide", CDS: "polyprotein CDS"	ACW82998.1:p.Leu1175Gln	0070
3596	SNV	T	A	7	681	1.0279	0.285714	36.2857	Mature peptide: "nonstructural protein NS2A peptide", CDS: "polyprotein CDS"	ACW82998.1:p.Leu1175Gln	0073
3596	SNV	T	A	102	9397	1.08545	0.303922	36.8824	Mature peptide: "nonstructural protein NS2A peptide", CDS: "polyprotein CDS"	ACW82998.1:p.Leu1175Gln	0090
3596	SNV	T	A	144	13851	1.03964	0.375	36.9167	Mature peptide: "nonstructural protein NS2A peptide", CDS: "polyprotein CDS"	ACW82998.1:p.Leu1175Gln	0111
3596	SNV	T	A	70	4826	1.45048	0.314286	37.4	Mature peptide: "nonstructural protein NS2A peptide", CDS: "polyprotein CDS"	ACW82998.1:p.Leu1175Gln	0121
3600	SNV	A	T	5	323	1.54799	0.4	37	Mature peptide: "nonstructural protein NS2A peptide", CDS: "polyprotein CDS"		0142
3628	SNV	A	C	28	1796	1.55902	0.464286	37.5357	Mature peptide: "nonstructural protein NS2A peptide", CDS: "polyprotein CDS"	ACW82998.1:p.Met1186Leu	0021
3653	SNV	G	T	21	625	3.36	0.238095	36.8095	Mature peptide: "nonstructural protein NS2A peptide", CDS: "polyprotein CDS"	ACW82998.1:p.Arg1194Met	0048
3653	SNV	G	T	367	8731	4.20341	0.337875	36.2807	Mature peptide: "nonstructural protein NS2A peptide", CDS: "polyprotein CDS"	ACW82998.1:p.Arg1194Met	0053
3653	SNV	G	T	408	10491	3.88905	0.340686	36.3407	Mature peptide: "nonstructural protein NS2A peptide", CDS: "polyprotein CDS"	ACW82998.1:p.Arg1194Met	0070
3653	SNV	G	T	329	15158	2.17047	0.328267	36.228	Mature peptide: "nonstructural protein NS2A peptide", CDS: "polyprotein CDS"	ACW82998.1:p.Arg1194Met	0090
3653	SNV	G	T	44	2365	1.86047	0.181818	36.2727	Mature peptide: "nonstructural protein NS2A peptide", CDS: "polyprotein CDS"	ACW82998.1:p.Arg1194Met	0117
3653	SNV	G	T	20	1120	1.78571	0.2	35.55	Mature peptide: "nonstructural protein NS2A peptide", CDS: "polyprotein CDS"	ACW82998.1:p.Arg1194Met	0127
3653	SNV	G	T	8	402	1.99005	0	36.375	Mature peptide: "nonstructural protein NS2A peptide", CDS: "polyprotein CDS"	ACW82998.1:p.Arg1194Met	0142
3682	SNV	T	A	8	683	1.1713	0.25	38	Mature peptide: "nonstructural protein NS2A peptide", CDS: "polyprotein CDS"	ACW82998.1:p.Leu1204Met	0048
3684	SNV	G	C	8	680	1.17647	0.25	37.875	Mature peptide: "nonstructural protein NS2A peptide", CDS: "polyprotein CDS"	ACW82998.1:p.Leu1204Phe	0048
3686	SNV	T	A	9	682	1.31965	0.222222	37.7778	Mature peptide: "nonstructural protein NS2A peptide", CDS: "polyprotein CDS"	ACW82998.1:p.Met1205Lys	0048
3716	SNV	C	T	8	783	1.02171	0.375	37	Mature peptide: "nonstructural protein NS2A peptide", CDS: "polyprotein CDS"	ACW82998.1:p.Ala1215Val	0048
3724	SNV	C	T	9	819	1.0989	0.444444	37.8889	Mature peptide: "nonstructural protein NS2A peptide", CDS: "polyprotein CDS"		0048
3780	SNV	C	T	11	852	1.29108	0.363636	37.6364	Mature peptide: "nonstructural protein NS2A peptide", CDS: "polyprotein CDS"		0048
3780	SNV	C	T	170	12021	1.41419	0.388235	37.4176	Mature peptide: "nonstructural protein NS2A peptide", CDS: "polyprotein CDS"		0053
3911	SNV	C	A	10	732	1.36612	0.2	37	Mature peptide: "nonstructural protein NS2A peptide", CDS: "polyprotein CDS"	ACW82998.1:p.Thr1280Lys	0048
3915	Replacement	T	CA	10	726	1.37741	0.2	37.25	Mature peptide: "nonstructural protein NS2A peptide", CDS: "polyprotein CDS"	ACW82998.1:p.Val1282fs	0048
3920	SNV	A	G	114	514	22.179	0.438596	37.2456	Mature peptide: "nonstructural protein NS2A peptide", CDS: "polyprotein CDS"	ACW82998.1:p.Lys1283Arg	0142
3921	SNV	A	C	105	9164	1.14579	0.457143	37.1524	Mature peptide: "nonstructural protein NS2A peptide", CDS: "polyprotein CDS"	ACW82998.1:p.Lys1283Asn	0053
3946	SNV	T	A	7	655	1.0687	0.285714	37.2857	Mature peptide: "nonstructural protein NS2A peptide", CDS: "polyprotein CDS"	ACW82998.1:p.Trp1292Arg	0048
3946	SNV	T	A	13	999	1.3013	0.307692	37.0769	Mature peptide: "nonstructural protein NS2A peptide", CDS: "polyprotein CDS"	ACW82998.1:p.Trp1292Arg	0127
4013	Insertion	-	A	76	2007	3.78675	0.473684	37.3421	Mature peptide: "nonstructural protein NS2A peptide", CDS: "polyprotein CDS"	ACW82998.1:p.Thr1316fs	0021
4013	Insertion	-	A	15	590	2.54237	0.4	37.2667	Mature peptide: "nonstructural protein NS2A peptide", CDS: "polyprotein CDS"	ACW82998.1:p.Thr1316fs	0048
4013	Insertion	-	A	239	6782	3.52403	0.48954	37.4979	Mature peptide: "nonstructural protein NS2A peptide", CDS: "polyprotein CDS"	ACW82998.1:p.Thr1316fs	0053
4013	Insertion	-	A	691	19087	3.62027	0.496382	37.3849	CDS: "polyprotein CDS", Mature peptide: "nonstructural protein NS2A peptide"	ACW82998.1:p.Thr1316fs	0060
4013	Insertion	-	A	254	8616	2.948	0.484252	37.4252	Mature peptide: "nonstructural protein NS2A peptide", CDS: "polyprotein CDS"	ACW82998.1:p.Thr1316fs	0070
4013	Insertion	-	A	28	939	2.9819	0.464286	37	Mature peptide: "nonstructural protein NS2A peptide", CDS: "polyprotein CDS"	ACW82998.1:p.Thr1316fs	0073
4013	Insertion	-	A	275	6848	4.01577	0.487273	37.2945	Mature peptide: "nonstructural protein NS2A peptide", CDS: "polyprotein CDS"	ACW82998.1:p.Thr1316fs	0090
4013	Insertion	-	A	443	14854	2.98236	0.494357	37.544	Mature peptide: "nonstructural protein NS2A peptide", CDS: "polyprotein CDS"	ACW82998.1:p.Thr1316fs	0111
4013	Insertion	-	A	76	2015	3.77171	0.486842	36.6842	Mature peptide: "nonstructural protein NS2A peptide", CDS: "polyprotein CDS"	ACW82998.1:p.Thr1316fs	0117
4013	Insertion	-	A	147	6081	2.41737	0.394558	37.2789	Mature peptide: "nonstructural protein NS2A peptide", CDS: "polyprotein CDS"	ACW82998.1:p.Thr1316fs	0121
4013	Insertion	-	A	26	606	4.29043	0.461538	36.4615	Mature peptide: "nonstructural protein NS2A peptide", CDS: "polyprotein CDS"	ACW82998.1:p.Thr1316fs	0127
4013	Insertion	-	A	121	4363	2.77332	0.487603	37.3636	CDS: "polyprotein CDS", Mature peptide: "nonstructural protein NS2A peptide"	ACW82998.1:p.Thr1316fs	0137
4013	Insertion	-	A	19	404	4.70297	0.315789	37.2105	Mature peptide: "nonstructural protein NS2A peptide", CDS: "polyprotein CDS"	ACW82998.1:p.Thr1316fs	0142
4013	Insertion	-	A	114	2906	3.92292	0.491228	37.5263	Mature peptide: "nonstructural protein NS2A peptide", CDS: "polyprotein CDS"	ACW82998.1:p.Thr1316fs	0143
4114	SNV	C	T	6	529	1.13422	0.333333	37.6667	Mature peptide: "nonstructural protein NS2B peptide", CDS: "polyprotein CDS"	ACW82998.1:p.Pro1348Ser	0127
4161	SNV	A	G	10	704	1.42045	0.5	37.4	Mature peptide: "nonstructural protein NS2B peptide", CDS: "polyprotein CDS"		0048
4199	SNV	C	T	35	2436	1.43678	0.428571	37.3714	Mature peptide: "nonstructural protein NS2B peptide", CDS: "polyprotein CDS"	ACW82998.1:p.Pro1376Leu	0021
4199	SNV	C	T	25	2184	1.14469	0.44	36.92	Mature peptide: "nonstructural protein NS2B peptide", CDS: "polyprotein CDS"	ACW82998.1:p.Pro1376Leu	0117
4256	SNV	A	C	29	2267	1.27922	0.448276	37.2414	Mature peptide: "nonstructural protein NS2B peptide", CDS: "polyprotein CDS"	ACW82998.1:p.Asp1395Ala	0021
4256	SNV	A	C	198	18693	1.05922	0.378788	37.2929	Mature peptide: "nonstructural protein NS2B peptide", CDS: "polyprotein CDS"	ACW82998.1:p.Asp1395Ala	0111
4256	SNV	A	C	25	1968	1.27033	0.44	36.68	Mature peptide: "nonstructural protein NS2B peptide", CDS: "polyprotein CDS"	ACW82998.1:p.Asp1395Ala	0117
4256	SNV	A	C	32	3089	1.03593	0.46875	36.5938	CDS: "polyprotein CDS", Mature peptide: "nonstructural protein NS2B peptide"	ACW82998.1:p.Asp1395Ala	0137
4256	SNV	A	C	30	2630	1.14068	0.466667	37.6667	Mature peptide: "nonstructural protein NS2B peptide", CDS: "polyprotein CDS"	ACW82998.1:p.Asp1395Ala	0143
4260	SNV	A	C	29	2261	1.28262	0.448276	37.2069	Mature peptide: "nonstructural protein NS2B peptide", CDS: "polyprotein CDS"	ACW82998.1:p.Leu1396Phe	0021
4260	SNV	A	C	24	1957	1.22637	0.416667	36.875	Mature peptide: "nonstructural protein NS2B peptide", CDS: "polyprotein CDS"	ACW82998.1:p.Leu1396Phe	0117
4260	SNV	A	C	29	2617	1.10814	0.482759	37.2069	Mature peptide: "nonstructural protein NS2B peptide", CDS: "polyprotein CDS"	ACW82998.1:p.Leu1396Phe	0143
4262	Insertion	-	C	24	2260	1.06195	0.416667	37.75	Mature peptide: "nonstructural protein NS2B peptide", CDS: "polyprotein CDS"	ACW82998.1:p.Leu1398fs	0021
4262	Insertion	-	C	22	1954	1.1259	0.409091	37.7273	Mature peptide: "nonstructural protein NS2B peptide", CDS: "polyprotein CDS"	ACW82998.1:p.Leu1398fs	0117
4264	SNV	T	A	25	2248	1.1121	0.44	37.88	Mature peptide: "nonstructural protein NS2B peptide", CDS: "polyprotein CDS"	ACW82998.1:p.Leu1398Met	0021
4264	SNV	T	A	22	1933	1.13813	0.409091	37.6364	Mature peptide: "nonstructural protein NS2B peptide", CDS: "polyprotein CDS"	ACW82998.1:p.Leu1398Met	0117
4266	Deletion	G	-	24	2242	1.07047	0.416667	37.125	Mature peptide: "nonstructural protein NS2B peptide", CDS: "polyprotein CDS"	ACW82998.1:p.Glu1399fs	0021
4266	Deletion	G	-	22	1905	1.15486	0.409091	37.0909	Mature peptide: "nonstructural protein NS2B peptide", CDS: "polyprotein CDS"	ACW82998.1:p.Glu1399fs	0117
4269	SNV	G	T	24	2208	1.08696	0.416667	37.4167	Mature peptide: "nonstructural protein NS2B peptide", CDS: "polyprotein CDS"	ACW82998.1:p.Glu1399Asp	0021
4269	SNV	G	T	22	1887	1.16587	0.409091	37.7273	Mature peptide: "nonstructural protein NS2B peptide", CDS: "polyprotein CDS"	ACW82998.1:p.Glu1399Asp	0117
4273	SNV	G	T	24	2152	1.11524	0.416667	36.625	Mature peptide: "nonstructural protein NS2B peptide", CDS: "polyprotein CDS"	ACW82998.1:p.Ala1401Ser	0021
4273	SNV	G	T	22	1851	1.18855	0.409091	37.5	Mature peptide: "nonstructural protein NS2B peptide", CDS: "polyprotein CDS"	ACW82998.1:p.Ala1401Ser	0117
4273	SNV	G	T	25	2455	1.01833	0.48	36.8	Mature peptide: "nonstructural protein NS2B peptide", CDS: "polyprotein CDS"	ACW82998.1:p.Ala1401Ser	0143
4277	SNV	C	T	94	2424	3.87789	0.382979	37.2447	Mature peptide: "nonstructural protein NS2B peptide", CDS: "polyprotein CDS"	ACW82998.1:p.Ala1402Val	0143
4335	SNV	A	G	64	5524	1.15858	0.40625	36.9688	Mature peptide: "nonstructural protein NS2B peptide", CDS: "polyprotein CDS"		0053
4335	SNV	A	G	114	7650	1.4902	0.289474	37.307	Mature peptide: "nonstructural protein NS2B peptide", CDS: "polyprotein CDS"		0070
4338	SNV	G	A	4	370	1.08108	0	34	Mature peptide: "nonstructural protein NS2B peptide", CDS: "polyprotein CDS"		0048
4412	SNV	C	T	4	295	1.35593	0.5	36	Mature peptide: "nonstructural protein NS2B peptide", CDS: "polyprotein CDS"	ACW82998.1:p.Thr1447Ile	0142
4434	SNV	G	A	114	9549	1.19384	0.280702	35.5614	Mature peptide: "nonstructural protein NS2B peptide", CDS: "polyprotein CDS"		0053
4434	SNV	G	A	168	13803	1.21713	0.267857	35.3333	Mature peptide: "nonstructural protein NS2B peptide", CDS: "polyprotein CDS"		0070
4434	SNV	G	A	6	323	1.85759	0.166667	34.5	Mature peptide: "nonstructural protein NS2B peptide", CDS: "polyprotein CDS"		0142
4530	SNV	G	T	292	14167	2.06113	0.318493	35.4418	Mature peptide: "nonstructural protein NS3 peptide", CDS: "polyprotein CDS"		0090
4555	SNV	G	A	4	376	1.06383	0	36.25	Mature peptide: "nonstructural protein NS3 peptide", CDS: "polyprotein CDS"	ACW82998.1:p.Asp1495Asn	0142
4614	SNV	A	T	4	348	1.14943	0.25	38	Mature peptide: "nonstructural protein NS3 peptide", CDS: "polyprotein CDS"		0142
4617	SNV	C	A	4	348	1.14943	0.25	38	Mature peptide: "nonstructural protein NS3 peptide", CDS: "polyprotein CDS"		0142
4619	SNV	T	C	4	348	1.14943	0.25	37	Mature peptide: "nonstructural protein NS3 peptide", CDS: "polyprotein CDS"	ACW82998.1:p.Phe1516Ser	0142
4683	SNV	G	A	732	2313	31.6472	0.434426	37.1066	Mature peptide: "nonstructural protein NS3 peptide", CDS: "polyprotein CDS"		0143
4734	SNV	T	A	3	283	1.06007	0.333333	37.6667	Mature peptide: "nonstructural protein NS3 peptide", CDS: "polyprotein CDS"	ACW82998.1:p.Tyr1554*	0142
4805	SNV	G	A	4	265	1.50943	0	38	Mature peptide: "nonstructural protein NS3 peptide", CDS: "polyprotein CDS"	ACW82998.1:p.Gly1578Glu	0142
4806	Insertion	-	A	134	13332	1.0051	0.38806	37.4478	Mature peptide: "nonstructural protein NS3 peptide", CDS: "polyprotein CDS"	ACW82998.1:p.Asn1580fs	0053
4806	Insertion	-	A	303	24795	1.22202	0.405941	37.4125	CDS: "polyprotein CDS", Mature peptide: "nonstructural protein NS3 peptide"	ACW82998.1:p.Asn1580fs	0060
4806	Insertion	-	A	230	17349	1.32572	0.36087	37.4913	Mature peptide: "nonstructural protein NS3 peptide", CDS: "polyprotein CDS"	ACW82998.1:p.Asn1580fs	0090
4806	Insertion	-	A	16	1399	1.14367	0.3125	36.4375	Mature peptide: "nonstructural protein NS3 peptide", CDS: "polyprotein CDS"	ACW82998.1:p.Asn1580fs	0127
4806	Insertion	-	A	5	265	1.88679	0.4	36.2	Mature peptide: "nonstructural protein NS3 peptide", CDS: "polyprotein CDS"	ACW82998.1:p.Asn1580fs	0142
4853	SNV	C	T	5	244	2.04918	0	37.8	Mature peptide: "nonstructural protein NS3 peptide", CDS: "polyprotein CDS"	ACW82998.1:p.Pro1594Leu	0142
4892	SNV	C	T	3	250	1.2	0.333333	37.6667	Mature peptide: "nonstructural protein NS3 peptide", CDS: "polyprotein CDS"	ACW82998.1:p.Pro1607Leu	0142
4897	SNV	A	G	7	617	1.13452	0.285714	38	Mature peptide: "nonstructural protein NS3 peptide", CDS: "polyprotein CDS"	ACW82998.1:p.Thr1609Ala	0048
4912	SNV	A	T	4	237	1.68776	0	36.25	Mature peptide: "nonstructural protein NS3 peptide", CDS: "polyprotein CDS"	ACW82998.1:p.Ile1614Phe	0142
4915	SNV	G	T	4	241	1.65975	0	36.75	Mature peptide: "nonstructural protein NS3 peptide", CDS: "polyprotein CDS"	ACW82998.1:p.Val1615Leu	0142
4950	SNV	A	G	3	220	1.36364	0.333333	33.3333	Mature peptide: "nonstructural protein NS3 peptide", CDS: "polyprotein CDS"		0142
4992	SNV	T	C	17	1204	1.41196	0.470588	37.4118	Mature peptide: "nonstructural protein NS3 peptide", CDS: "polyprotein CDS"		0127
4993	SNV	G	T	13	471	2.76008	0.153846	37.8462	Mature peptide: "nonstructural protein NS3 peptide", CDS: "polyprotein CDS"	ACW82998.1:p.Ala1641Ser	0048
5010	SNV	A	T	7	480	1.45833	0.428571	36.4286	Mature peptide: "nonstructural protein NS3 peptide", CDS: "polyprotein CDS"		0048
5012	SNV	A	T	6	484	1.23967	0.5	37.1667	Mature peptide: "nonstructural protein NS3 peptide", CDS: "polyprotein CDS"	ACW82998.1:p.Gln1647Leu	0048
5019	SNV	G	A	8	497	1.60966	0.125	37.875	Mature peptide: "nonstructural protein NS3 peptide", CDS: "polyprotein CDS"		0048
5039	SNV	A	C	36	1983	1.81543	0.0555556	35.6111	Mature peptide: "nonstructural protein NS3 peptide", CDS: "polyprotein CDS"	ACW82998.1:p.Asp1656Ala	0021
5039	SNV	A	C	8	539	1.48423	0.125	37.25	Mature peptide: "nonstructural protein NS3 peptide", CDS: "polyprotein CDS"	ACW82998.1:p.Asp1656Ala	0048
5039	SNV	A	C	25	1770	1.41243	0	35.76	Mature peptide: "nonstructural protein NS3 peptide", CDS: "polyprotein CDS"	ACW82998.1:p.Asp1656Ala	0117
5039	SNV	A	C	51	3346	1.52421	0.117647	35.7059	CDS: "polyprotein CDS", Mature peptide: "nonstructural protein NS3 peptide"	ACW82998.1:p.Asp1656Ala	0137
5039	SNV	A	C	7	284	2.46479	0	36.2857	Mature peptide: "nonstructural protein NS3 peptide", CDS: "polyprotein CDS"	ACW82998.1:p.Asp1656Ala	0142
5041	SNV	G	A	4	286	1.3986	0.25	38	Mature peptide: "nonstructural protein NS3 peptide", CDS: "polyprotein CDS"	ACW82998.1:p.Glu1657Lys	0142
5042	Insertion	-	T	78	6293	1.23947	0.179487	37.359	Mature peptide: "nonstructural protein NS3 peptide", CDS: "polyprotein CDS"	ACW82998.1:p.Glu1657fs	0053
5042	Insertion	-	T	11	915	1.20219	0.0909091	37.1818	Mature peptide: "nonstructural protein NS3 peptide", CDS: "polyprotein CDS"	ACW82998.1:p.Glu1657fs	0073
5042	Insertion	-	T	51	4689	1.08765	0.156863	37	Mature peptide: "nonstructural protein NS3 peptide", CDS: "polyprotein CDS"	ACW82998.1:p.Glu1657fs	0121
5183	SNV	C	T	5	389	1.28535	0.4	37	Mature peptide: "nonstructural protein NS3 peptide", CDS: "polyprotein CDS"	ACW82998.1:p.Ala1704Val	0142
5252	SNV	A	G	138	12258	1.1258	0.369565	36.9928	Mature peptide: "nonstructural protein NS3 peptide", CDS: "polyprotein CDS"	ACW82998.1:p.His1727Arg	0090
5252	SNV	A	G	15	1112	1.34892	0.266667	36.3333	Mature peptide: "nonstructural protein NS3 peptide", CDS: "polyprotein CDS"	ACW82998.1:p.His1727Arg	0127
5257	SNV	G	T	31	2531	1.22481	0.451613	37.3871	Mature peptide: "nonstructural protein NS3 peptide", CDS: "polyprotein CDS"	ACW82998.1:p.Gly1729*	0021
5257	SNV	G	T	221	19768	1.11797	0.479638	37.4525	Mature peptide: "nonstructural protein NS3 peptide", CDS: "polyprotein CDS"	ACW82998.1:p.Gly1729*	0111
5257	SNV	G	T	21	1102	1.90563	0.238095	37.8095	Mature peptide: "nonstructural protein NS3 peptide", CDS: "polyprotein CDS"	ACW82998.1:p.Gly1729*	0127
5257	SNV	G	T	56	5097	1.09869	0.392857	37.2857	CDS: "polyprotein CDS", Mature peptide: "nonstructural protein NS3 peptide"	ACW82998.1:p.Gly1729*	0137
5415	SNV	T	C	630	2924	21.5458	0.365079	37.0698	Mature peptide: "nonstructural protein NS3 peptide", CDS: "polyprotein CDS"		0117
5465	SNV	T	G	138	13451	1.02595	0.398551	37.6667	Mature peptide: "nonstructural protein NS3 peptide", CDS: "polyprotein CDS"	ACW82998.1:p.Val1798Gly	0053
5465	SNV	T	G	194	17415	1.11398	0.309278	37.6495	Mature peptide: "nonstructural protein NS3 peptide", CDS: "polyprotein CDS"	ACW82998.1:p.Val1798Gly	0070
5467	SNV	G	A	13	990	1.31313	0.0769231	35.5385	Mature peptide: "nonstructural protein NS3 peptide", CDS: "polyprotein CDS"	ACW82998.1:p.Glu1799Lys	0048
5504	SNV	A	T	6	492	1.21951	0.333333	38	Mature peptide: "nonstructural protein NS3 peptide", CDS: "polyprotein CDS"	ACW82998.1:p.Glu1811Val	0142
5511	SNV	A	G	15	1260	1.19048	0.133333	36.4	Mature peptide: "nonstructural protein NS3 peptide", CDS: "polyprotein CDS"		0048
5511	SNV	A	G	8	500	1.6	0.25	37.375	Mature peptide: "nonstructural protein NS3 peptide", CDS: "polyprotein CDS"		0142
5556	SNV	C	T	149	3808	3.91282	0.395973	37.4161	Mature peptide: "nonstructural protein NS3 peptide", CDS: "polyprotein CDS"		0117
5618	Insertion	-	G	11	665	1.65414	0.0909091	37.9091	Mature peptide: "nonstructural protein NS3 peptide", CDS: "polyprotein CDS"	ACW82998.1:p.Asn1849fs	0142
5641	MNV	CG	TC	8	624	1.28205	0.25	37.6875	Mature peptide: "nonstructural protein NS3 peptide", CDS: "polyprotein CDS"	ACW82998.1:p.Arg1857Ser	0142
5669	SNV	T	G	32	2075	1.54217	0.28125	36.7188	Mature peptide: "nonstructural protein NS3 peptide", CDS: "polyprotein CDS"	ACW82998.1:p.Phe1866Cys	0073
5670	SNV	T	C	651	24079	2.7036	0.445469	37.0046	Mature peptide: "nonstructural protein NS3 peptide", CDS: "polyprotein CDS"		0111
5679	SNV	G	T	9	608	1.48026	0	36.1111	Mature peptide: "nonstructural protein NS3 peptide", CDS: "polyprotein CDS"	ACW82998.1:p.Glu1869Asp	0142
5691	Insertion	-	A	151	3998	3.77689	0.443709	37.5563	Mature peptide: "nonstructural protein NS3 peptide", CDS: "polyprotein CDS"	ACW82998.1:p.Asn1875fs	0021
5691	Insertion	-	A	48	1155	4.15584	0.5	37.3958	Mature peptide: "nonstructural protein NS3 peptide", CDS: "polyprotein CDS"	ACW82998.1:p.Asn1875fs	0048
5691	Insertion	-	A	542	14263	3.80004	0.402214	37.6845	Mature peptide: "nonstructural protein NS3 peptide", CDS: "polyprotein CDS"	ACW82998.1:p.Asn1875fs	0053
5691	Insertion	-	A	1112	31795	3.49741	0.408273	37.6601	CDS: "polyprotein CDS", Mature peptide: "nonstructural protein NS3 peptide"	ACW82998.1:p.Asn1875fs	0060
5691	Insertion	-	A	712	20862	3.4129	0.435393	37.6728	Mature peptide: "nonstructural protein NS3 peptide", CDS: "polyprotein CDS"	ACW82998.1:p.Asn1875fs	0070
5691	Insertion	-	A	53	1889	2.80572	0.471698	37.8491	Mature peptide: "nonstructural protein NS3 peptide", CDS: "polyprotein CDS"	ACW82998.1:p.Asn1875fs	0073
5691	Insertion	-	A	361	9550	3.7801	0.357341	37.6399	Mature peptide: "nonstructural protein NS3 peptide", CDS: "polyprotein CDS"	ACW82998.1:p.Asn1875fs	0090
5691	Insertion	-	A	737	22374	3.294	0.445047	37.6255	Mature peptide: "nonstructural protein NS3 peptide", CDS: "polyprotein CDS"	ACW82998.1:p.Asn1875fs	0111
5691	Insertion	-	A	75	3050	2.45902	0.453333	37.5867	Mature peptide: "nonstructural protein NS3 peptide", CDS: "polyprotein CDS"	ACW82998.1:p.Asn1875fs	0117
5691	Insertion	-	A	272	9142	2.97528	0.448529	37.75	Mature peptide: "nonstructural protein NS3 peptide", CDS: "polyprotein CDS"	ACW82998.1:p.Asn1875fs	0121
5691	Insertion	-	A	28	1398	2.00286	0.214286	37.8214	Mature peptide: "nonstructural protein NS3 peptide", CDS: "polyprotein CDS"	ACW82998.1:p.Asn1875fs	0127
5691	Insertion	-	A	243	9071	2.67887	0.419753	37.6872	CDS: "polyprotein CDS", Mature peptide: "nonstructural protein NS3 peptide"	ACW82998.1:p.Asn1875fs	0137
5691	Insertion	-	A	26	562	4.62633	0.307692	37.8462	Mature peptide: "nonstructural protein NS3 peptide", CDS: "polyprotein CDS"	ACW82998.1:p.Asn1875fs	0142
5691	Insertion	-	A	86	3753	2.2915	0.44186	37.6744	Mature peptide: "nonstructural protein NS3 peptide", CDS: "polyprotein CDS"	ACW82998.1:p.Asn1875fs	0143
5795	SNV	T	A	16	1012	1.58103	0.3125	37.1875	Mature peptide: "nonstructural protein NS3 peptide", CDS: "polyprotein CDS"	ACW82998.1:p.Val1908Glu	0048
5795	SNV	T	A	262	14384	1.82147	0.374046	36.9351	Mature peptide: "nonstructural protein NS3 peptide", CDS: "polyprotein CDS"	ACW82998.1:p.Val1908Glu	0053
5795	SNV	T	A	399	21112	1.88992	0.373434	36.8997	Mature peptide: "nonstructural protein NS3 peptide", CDS: "polyprotein CDS"	ACW82998.1:p.Val1908Glu	0070
5795	SNV	T	A	194	12908	1.50294	0.365979	37.0515	Mature peptide: "nonstructural protein NS3 peptide", CDS: "polyprotein CDS"	ACW82998.1:p.Val1908Glu	0090
5795	SNV	T	A	374	30772	1.21539	0.427807	36.8316	Mature peptide: "nonstructural protein NS3 peptide", CDS: "polyprotein CDS"	ACW82998.1:p.Val1908Glu	0111
5795	SNV	T	A	11	462	2.38095	0.272727	35	Mature peptide: "nonstructural protein NS3 peptide", CDS: "polyprotein CDS"	ACW82998.1:p.Val1908Glu	0142
5989	Deletion	A	-	4	371	1.07817	0	37.75	Mature peptide: "nonstructural protein NS3 peptide", CDS: "polyprotein CDS"	ACW82998.1:p.Asn1973fs	0142
5999	SNV	C	T	5	381	1.31234	0.2	38	Mature peptide: "nonstructural protein NS3 peptide", CDS: "polyprotein CDS"	ACW82998.1:p.Thr1976Ile	0142
6018	SNV	A	T	12	1122	1.06952	0.5	36.4167	Mature peptide: "nonstructural protein NS3 peptide", CDS: "polyprotein CDS"		0127
6021	SNV	C	A	82	3622	2.26394	0.426829	37.3902	Mature peptide: "nonstructural protein NS3 peptide", CDS: "polyprotein CDS"		0021
6021	SNV	C	A	12	1124	1.06762	0.5	37.6667	Mature peptide: "nonstructural protein NS3 peptide", CDS: "polyprotein CDS"		0127
6021	SNV	C	A	6	362	1.65746	0	36.3333	Mature peptide: "nonstructural protein NS3 peptide", CDS: "polyprotein CDS"		0142
6021	SNV	C	A	43	2958	1.45368	0.44186	37.093	Mature peptide: "nonstructural protein NS3 peptide", CDS: "polyprotein CDS"		0143
6048	SNV	T	G	224	17370	1.28958	0.477679	36.8616	Mature peptide: "nonstructural protein NS3 peptide", CDS: "polyprotein CDS"	ACW82998.1:p.Ser1992Arg	0053
6048	SNV	T	G	308	27435	1.12265	0.467532	37.1948	Mature peptide: "nonstructural protein NS3 peptide", CDS: "polyprotein CDS"	ACW82998.1:p.Ser1992Arg	0070
6175	SNV	G	A	13	981	1.32518	0.384615	36.9231	Mature peptide: "nonstructural protein NS3 peptide", CDS: "polyprotein CDS"	ACW82998.1:p.Asp2035Asn	0048
6175	SNV	G	A	446	43917	1.01555	0.479821	37.3632	Mature peptide: "nonstructural protein NS3 peptide", CDS: "polyprotein CDS"	ACW82998.1:p.Asp2035Asn	0111
6226	SNV	A	T	13	949	1.36986	0.230769	36.6154	Mature peptide: "nonstructural protein NS3 peptide", CDS: "polyprotein CDS"	ACW82998.1:p.Asn2052Tyr	0048
6226	SNV	A	T	303	17769	1.70522	0.376238	37.132	Mature peptide: "nonstructural protein NS3 peptide", CDS: "polyprotein CDS"	ACW82998.1:p.Asn2052Tyr	0053
6226	SNV	A	T	9	468	1.92308	0.444444	37.2222	Mature peptide: "nonstructural protein NS3 peptide", CDS: "polyprotein CDS"	ACW82998.1:p.Asn2052Tyr	0142
6229	Deletion	A	-	13	928	1.40086	0.230769	37.8462	Mature peptide: "nonstructural protein NS3 peptide", CDS: "polyprotein CDS"	ACW82998.1:p.Met2053fs	0048
6229	Deletion	A	-	301	17605	1.70974	0.375415	37.2691	Mature peptide: "nonstructural protein NS3 peptide", CDS: "polyprotein CDS"	ACW82998.1:p.Met2053fs	0053
6229	Deletion	A	-	8	466	1.71674	0.5	37	Mature peptide: "nonstructural protein NS3 peptide", CDS: "polyprotein CDS"	ACW82998.1:p.Met2053fs	0142
6239	Insertion	-	T	10	910	1.0989	0.2	37.3	Mature peptide: "nonstructural protein NS3 peptide", CDS: "polyprotein CDS"	ACW82998.1:p.Glu2056fs	0048
6239	Insertion	-	T	192	17025	1.12775	0.463542	37.2031	Mature peptide: "nonstructural protein NS3 peptide", CDS: "polyprotein CDS"	ACW82998.1:p.Glu2056fs	0053
6239	Insertion	-	T	528	40472	1.30461	0.392045	37.1136	CDS: "polyprotein CDS", Mature peptide: "nonstructural protein NS3 peptide"	ACW82998.1:p.Glu2056fs	0060
6239	Insertion	-	T	137	9292	1.47439	0.379562	37.4307	Mature peptide: "nonstructural protein NS3 peptide", CDS: "polyprotein CDS"	ACW82998.1:p.Glu2056fs	0121
6239	Insertion	-	T	7	452	1.54867	0.428571	37.4286	Mature peptide: "nonstructural protein NS3 peptide", CDS: "polyprotein CDS"	ACW82998.1:p.Glu2056fs	0142
6259	SNV	G	T	5	462	1.08225	0.4	37	Mature peptide: "nonstructural protein NS3 peptide", CDS: "polyprotein CDS"	ACW82998.1:p.Glu2063*	0142
6275	SNV	G	A	6	463	1.2959	0.5	38	Mature peptide: "nonstructural protein NS3 peptide", CDS: "polyprotein CDS"	ACW82998.1:p.Arg2068Gln	0142
6277	SNV	C	A	6	460	1.30435	0.5	37.8333	Mature peptide: "nonstructural protein NS3 peptide", CDS: "polyprotein CDS"	ACW82998.1:p.Pro2069Thr	0142
6387	SNV	G	A	5	399	1.25313	0.2	36.8	Mature peptide: "nonstructural protein NS4A peptide", CDS: "polyprotein CDS"		0142
6448	SNV	C	T	12	925	1.2973	0.416667	35.5	Mature peptide: "nonstructural protein NS4A peptide", CDS: "polyprotein CDS"	ACW82998.1:p.His2126Tyr	0048
6448	SNV	C	T	155	11677	1.3274	0.496774	37.3806	Mature peptide: "nonstructural protein NS4A peptide", CDS: "polyprotein CDS"	ACW82998.1:p.His2126Tyr	0053
6448	SNV	C	T	194	14909	1.30123	0.489691	37.1856	Mature peptide: "nonstructural protein NS4A peptide", CDS: "polyprotein CDS"	ACW82998.1:p.His2126Tyr	0070
6448	SNV	C	T	5	394	1.26904	0.2	38	Mature peptide: "nonstructural protein NS4A peptide", CDS: "polyprotein CDS"	ACW82998.1:p.His2126Tyr	0142
6523	SNV	C	T	9	863	1.04287	0.111111	37.8889	Mature peptide: "nonstructural protein NS4A peptide", CDS: "polyprotein CDS"	ACW82998.1:p.Leu2151Phe	0048
6541	SNV	G	A	242	12764	1.89596	0.404959	37.3802	Mature peptide: "nonstructural protein NS4A peptide", CDS: "polyprotein CDS"	ACW82998.1:p.Val2157Met	0053
6541	SNV	G	A	285	16637	1.71305	0.403509	37.5298	Mature peptide: "nonstructural protein NS4A peptide", CDS: "polyprotein CDS"	ACW82998.1:p.Val2157Met	0070
6541	SNV	G	A	326	31767	1.02622	0.377301	37.5123	Mature peptide: "nonstructural protein NS4A peptide", CDS: "polyprotein CDS"	ACW82998.1:p.Val2157Met	0111
6541	SNV	G	A	114	8745	1.3036	0.403509	37.4123	Mature peptide: "nonstructural protein NS4A peptide", CDS: "polyprotein CDS"	ACW82998.1:p.Val2157Met	0121
6544	SNV	T	G	262	12830	2.04209	0.40458	37.3511	Mature peptide: "nonstructural protein NS4A peptide", CDS: "polyprotein CDS"	ACW82998.1:p.Leu2158Val	0053
6544	SNV	T	G	329	16758	1.96324	0.422492	37.2857	Mature peptide: "nonstructural protein NS4A peptide", CDS: "polyprotein CDS"	ACW82998.1:p.Leu2158Val	0070
6544	SNV	T	G	373	32047	1.16392	0.386059	37.3941	Mature peptide: "nonstructural protein NS4A peptide", CDS: "polyprotein CDS"	ACW82998.1:p.Leu2158Val	0111
6544	SNV	T	G	133	8753	1.51948	0.383459	37.0376	Mature peptide: "nonstructural protein NS4A peptide", CDS: "polyprotein CDS"	ACW82998.1:p.Leu2158Val	0121
6544	SNV	T	G	8	427	1.87354	0.25	36	Mature peptide: "nonstructural protein NS4A peptide", CDS: "polyprotein CDS"	ACW82998.1:p.Leu2158Val	0142
6547	SNV	A	T	290	12747	2.27505	0.413793	37.4172	Mature peptide: "nonstructural protein NS4A peptide", CDS: "polyprotein CDS"	ACW82998.1:p.Thr2159Ser	0053
6547	SNV	A	T	366	16693	2.19254	0.431694	37.429	Mature peptide: "nonstructural protein NS4A peptide", CDS: "polyprotein CDS"	ACW82998.1:p.Thr2159Ser	0070
6547	SNV	A	T	349	29934	1.1659	0.415473	37.1691	Mature peptide: "nonstructural protein NS4A peptide", CDS: "polyprotein CDS"	ACW82998.1:p.Thr2159Ser	0090
6547	SNV	A	T	460	32163	1.43021	0.402174	37.5587	Mature peptide: "nonstructural protein NS4A peptide", CDS: "polyprotein CDS"	ACW82998.1:p.Thr2159Ser	0111
6547	SNV	A	T	155	8651	1.7917	0.419355	37.5161	Mature peptide: "nonstructural protein NS4A peptide", CDS: "polyprotein CDS"	ACW82998.1:p.Thr2159Ser	0121
6547	SNV	A	T	104	9672	1.07527	0.317308	37.3462	CDS: "polyprotein CDS", Mature peptide: "nonstructural protein NS4A peptide"	ACW82998.1:p.Thr2159Ser	0137
6547	SNV	A	T	8	418	1.91388	0.25	36.125	Mature peptide: "nonstructural protein NS4A peptide", CDS: "polyprotein CDS"	ACW82998.1:p.Thr2159Ser	0142
6553	SNV	G	A	180	12560	1.43312	0.411111	37.0222	Mature peptide: "nonstructural protein NS4A peptide", CDS: "polyprotein CDS"	ACW82998.1:p.Gly2161Arg	0053
6553	SNV	G	A	237	16428	1.44266	0.417722	37.0295	Mature peptide: "nonstructural protein NS4A peptide", CDS: "polyprotein CDS"	ACW82998.1:p.Gly2161Arg	0070
6553	SNV	G	A	90	8472	1.06232	0.366667	37.4333	Mature peptide: "nonstructural protein NS4A peptide", CDS: "polyprotein CDS"	ACW82998.1:p.Gly2161Arg	0121
6600	SNV	T	C	36	3200	1.125	0.472222	36.6389	Mature peptide: "nonstructural protein NS4A peptide", CDS: "polyprotein CDS"		0117
6607	SNV	T	C	5	419	1.19332	0.2	38	Mature peptide: "nonstructural protein NS4A peptide", CDS: "polyprotein CDS"		0142
6633	SNV	A	G	8	799	1.00125	0.375	35.75	Mature peptide: "nonstructural protein NS4A peptide", CDS: "polyprotein CDS"		0048
6733	SNV	C	T	6	406	1.47783	0	37.3333	Mature peptide: "nonstructural protein NS4A peptide", CDS: "polyprotein CDS"	ACW82998.1:p.Arg2221Cys	0142
6736	SNV	A	G	5	413	1.21065	0	36.6	Mature peptide: "2K peptide", CDS: "polyprotein CDS"	ACW82998.1:p.Thr2222Ala	0142
6747	Deletion	CA	-	5	453	1.10375	0.2	37.6	Mature peptide: "2K peptide", CDS: "polyprotein CDS"	ACW82998.1:p.Asp2225fs	0142
6882	SNV	T	C	2541	18472	13.756	0.499016	37.3939	Mature peptide: "nonstructural protein NS4B peptide", CDS: "polyprotein CDS"		0053
6893	SNV	A	G	102	4102	2.48659	0.480392	37.2941	Mature peptide: "nonstructural protein NS4B peptide", CDS: "polyprotein CDS"	ACW82998.1:p.Asp2274Gly	0021
6893	SNV	A	G	23	1061	2.16777	0.478261	37.4783	Mature peptide: "nonstructural protein NS4B peptide", CDS: "polyprotein CDS"	ACW82998.1:p.Asp2274Gly	0048
6893	SNV	A	G	928	41316	2.2461	0.497845	37.2155	Mature peptide: "nonstructural protein NS4B peptide", CDS: "polyprotein CDS"	ACW82998.1:p.Asp2274Gly	0111
6893	SNV	A	G	53	3121	1.69817	0.415094	37.1509	Mature peptide: "nonstructural protein NS4B peptide", CDS: "polyprotein CDS"	ACW82998.1:p.Asp2274Gly	0117
6893	SNV	A	G	100	9638	1.03756	0.48	36.83	Mature peptide: "nonstructural protein NS4B peptide", CDS: "polyprotein CDS"	ACW82998.1:p.Asp2274Gly	0121
6893	SNV	A	G	22	1690	1.30178	0.409091	37.2273	Mature peptide: "nonstructural protein NS4B peptide", CDS: "polyprotein CDS"	ACW82998.1:p.Asp2274Gly	0127
6893	SNV	A	G	162	9698	1.67045	0.432099	36.9383	CDS: "polyprotein CDS", Mature peptide: "nonstructural protein NS4B peptide"	ACW82998.1:p.Asp2274Gly	0137
6893	SNV	A	G	53	4157	1.27496	0.45283	37.4151	Mature peptide: "nonstructural protein NS4B peptide", CDS: "polyprotein CDS"	ACW82998.1:p.Asp2274Gly	0143
6899	MNV	AC	GT	102	4071	2.50553	0.470588	37.0735	Mature peptide: "nonstructural protein NS4B peptide", CDS: "polyprotein CDS"	ACW82998.1:p.Asp2276Gly	0021
6899	MNV	AC	GT	20	1049	1.90658	0.45	37.45	Mature peptide: "nonstructural protein NS4B peptide", CDS: "polyprotein CDS"	ACW82998.1:p.Asp2276Gly	0048
6899	MNV	AC	GT	898	40999	2.1903	0.5	37.3859	Mature peptide: "nonstructural protein NS4B peptide", CDS: "polyprotein CDS"	ACW82998.1:p.Asp2276Gly	0111
6899	MNV	AC	GT	50	3110	1.60772	0.4	37.04	Mature peptide: "nonstructural protein NS4B peptide", CDS: "polyprotein CDS"	ACW82998.1:p.Asp2276Gly	0117
6899	MNV	AC	GT	96	9575	1.00261	0.46875	37.3646	Mature peptide: "nonstructural protein NS4B peptide", CDS: "polyprotein CDS"	ACW82998.1:p.Asp2276Gly	0121
6899	MNV	AC	GT	22	1650	1.33333	0.409091	37.8864	Mature peptide: "nonstructural protein NS4B peptide", CDS: "polyprotein CDS"	ACW82998.1:p.Asp2276Gly	0127
6899	MNV	AC	GT	150	9671	1.55103	0.433333	37.3733	CDS: "polyprotein CDS", Mature peptide: "nonstructural protein NS4B peptide"	ACW82998.1:p.Asp2276Gly	0137
6899	MNV	AC	GT	46	4143	1.11031	0.478261	37.2283	Mature peptide: "nonstructural protein NS4B peptide", CDS: "polyprotein CDS"	ACW82998.1:p.Asp2276Gly	0143
6906	SNV	C	T	101	3995	2.52816	0.455446	37.6832	Mature peptide: "nonstructural protein NS4B peptide", CDS: "polyprotein CDS"		0021
6906	SNV	C	T	21	1016	2.06693	0.47619	36.7619	Mature peptide: "nonstructural protein NS4B peptide", CDS: "polyprotein CDS"		0048
6906	SNV	C	T	183	17113	1.06936	0.469945	37.3552	Mature peptide: "nonstructural protein NS4B peptide", CDS: "polyprotein CDS"		0053
6906	SNV	C	T	271	26681	1.0157	0.490775	37.3579	Mature peptide: "nonstructural protein NS4B peptide", CDS: "polyprotein CDS"		0070
6906	SNV	C	T	915	39775	2.30044	0.497268	37.5388	Mature peptide: "nonstructural protein NS4B peptide", CDS: "polyprotein CDS"		0111
6906	SNV	C	T	56	3047	1.83787	0.410714	37.1786	Mature peptide: "nonstructural protein NS4B peptide", CDS: "polyprotein CDS"		0117
6906	SNV	C	T	101	9291	1.08707	0.475248	37.4554	Mature peptide: "nonstructural protein NS4B peptide", CDS: "polyprotein CDS"		0121
6906	SNV	C	T	25	1586	1.57629	0.4	37.36	Mature peptide: "nonstructural protein NS4B peptide", CDS: "polyprotein CDS"		0127
6906	SNV	C	T	155	9477	1.63554	0.419355	37.2129	CDS: "polyprotein CDS", Mature peptide: "nonstructural protein NS4B peptide"		0137
6906	SNV	C	T	48	4077	1.17734	0.5	37.4167	Mature peptide: "nonstructural protein NS4B peptide", CDS: "polyprotein CDS"		0143
6986	SNV	C	T	37	3177	1.16462	0.486486	36.973	Mature peptide: "nonstructural protein NS4B peptide", CDS: "polyprotein CDS"	ACW82998.1:p.Thr2305Met	0021
7046	SNV	A	T	6	345	1.73913	0.5	38	Mature peptide: "nonstructural protein NS4B peptide", CDS: "polyprotein CDS"	ACW82998.1:p.Lys2325Met	0142
7066	SNV	A	C	4	355	1.12676	0.25	36.5	Mature peptide: "nonstructural protein NS4B peptide", CDS: "polyprotein CDS"	ACW82998.1:p.Met2332Leu	0142
7070	SNV	A	G	4	354	1.12994	0.25	37.5	Mature peptide: "nonstructural protein NS4B peptide", CDS: "polyprotein CDS"	ACW82998.1:p.Asp2333Gly	0142
7072	SNV	A	G	4	355	1.12676	0.25	37.75	Mature peptide: "nonstructural protein NS4B peptide", CDS: "polyprotein CDS"	ACW82998.1:p.Ile2334Val	0142
7119	SNV	A	C	8	391	2.04604	0.25	37.875	Mature peptide: "nonstructural protein NS4B peptide", CDS: "polyprotein CDS"		0142
7123	Deletion	AC	-	4	397	1.00756	0	31.5	Mature peptide: "nonstructural protein NS4B peptide", CDS: "polyprotein CDS"	ACW82998.1:p.Leu2352fs	0142
7142	MNV	TG	CA	5	409	1.22249	0	36	Mature peptide: "nonstructural protein NS4B peptide", CDS: "polyprotein CDS"	ACW82998.1:p.Leu2357Ser	0142
7154	Insertion	-	T	4	399	1.00251	0	37.5	Mature peptide: "nonstructural protein NS4B peptide", CDS: "polyprotein CDS"	ACW82998.1:p.Ala2361fs	0142
7163	SNV	C	G	21	2073	1.01302	0.142857	35.0476	Mature peptide: "nonstructural protein NS4B peptide", CDS: "polyprotein CDS"	ACW82998.1:p.Ala2364Gly	0117
7163	SNV	C	G	5	408	1.22549	0.2	37.6	Mature peptide: "nonstructural protein NS4B peptide", CDS: "polyprotein CDS"	ACW82998.1:p.Ala2364Gly	0142
7202	SNV	A	T	10	907	1.10254	0.4	37.6	Mature peptide: "nonstructural protein NS4B peptide", CDS: "polyprotein CDS"	ACW82998.1:p.Glu2377Val	0048
7202	SNV	A	T	26	2120	1.22642	0.192308	36.7692	Mature peptide: "nonstructural protein NS4B peptide", CDS: "polyprotein CDS"	ACW82998.1:p.Glu2377Val	0117
7208	Insertion	-	A	81	2568	3.15421	0.320988	37.5679	Mature peptide: "nonstructural protein NS4B peptide", CDS: "polyprotein CDS"	ACW82998.1:p.Arg2381fs	0021
7208	Insertion	-	A	19	894	2.12528	0.315789	37.4211	Mature peptide: "nonstructural protein NS4B peptide", CDS: "polyprotein CDS"	ACW82998.1:p.Arg2381fs	0048
7208	Insertion	-	A	349	12063	2.89314	0.412607	37.6275	Mature peptide: "nonstructural protein NS4B peptide", CDS: "polyprotein CDS"	ACW82998.1:p.Arg2381fs	0053
7208	Insertion	-	A	819	26405	3.10169	0.410256	37.6105	CDS: "polyprotein CDS", Mature peptide: "nonstructural protein NS4B peptide"	ACW82998.1:p.Arg2381fs	0060
7208	Insertion	-	A	401	16114	2.48852	0.42394	37.5012	Mature peptide: "nonstructural protein NS4B peptide", CDS: "polyprotein CDS"	ACW82998.1:p.Arg2381fs	0070
7208	Insertion	-	A	27	1239	2.17918	0.444444	37.1111	Mature peptide: "nonstructural protein NS4B peptide", CDS: "polyprotein CDS"	ACW82998.1:p.Arg2381fs	0073
7208	Insertion	-	A	238	10880	2.1875	0.39916	37.6218	Mature peptide: "nonstructural protein NS4B peptide", CDS: "polyprotein CDS"	ACW82998.1:p.Arg2381fs	0090
7208	Insertion	-	A	615	20833	2.95205	0.461789	37.6894	Mature peptide: "nonstructural protein NS4B peptide", CDS: "polyprotein CDS"	ACW82998.1:p.Arg2381fs	0111
7208	Insertion	-	A	47	2097	2.2413	0.276596	37.4681	Mature peptide: "nonstructural protein NS4B peptide", CDS: "polyprotein CDS"	ACW82998.1:p.Arg2381fs	0117
7208	Insertion	-	A	218	7860	2.77354	0.394495	37.711	Mature peptide: "nonstructural protein NS4B peptide", CDS: "polyprotein CDS"	ACW82998.1:p.Arg2381fs	0121
7208	Insertion	-	A	19	821	2.31425	0.210526	37.8421	Mature peptide: "nonstructural protein NS4B peptide", CDS: "polyprotein CDS"	ACW82998.1:p.Arg2381fs	0127
7208	Insertion	-	A	123	5242	2.34643	0.365854	37.4553	CDS: "polyprotein CDS", Mature peptide: "nonstructural protein NS4B peptide"	ACW82998.1:p.Arg2381fs	0137
7208	Insertion	-	A	14	451	3.10421	0.428571	37.9286	Mature peptide: "nonstructural protein NS4B peptide", CDS: "polyprotein CDS"	ACW82998.1:p.Arg2381fs	0142
7208	Insertion	-	A	77	3087	2.49433	0.428571	37.2597	Mature peptide: "nonstructural protein NS4B peptide", CDS: "polyprotein CDS"	ACW82998.1:p.Arg2381fs	0143
7326	SNV	A	T	209	10619	1.96817	0.416268	37.4737	Mature peptide: "nonstructural protein NS4B peptide", CDS: "polyprotein CDS"	ACW82998.1:p.Leu2418Phe	0053
7329	SNV	A	C	204	10635	1.91819	0.411765	37.6667	Mature peptide: "nonstructural protein NS4B peptide", CDS: "polyprotein CDS"		0053
7331	SNV	T	A	200	10587	1.88911	0.415	37.545	Mature peptide: "nonstructural protein NS4B peptide", CDS: "polyprotein CDS"	ACW82998.1:p.Ile2420Lys	0053
7333	SNV	C	T	207	10641	1.94531	0.425121	37.5652	Mature peptide: "nonstructural protein NS4B peptide", CDS: "polyprotein CDS"	ACW82998.1:p.Leu2421Phe	0053
7340	SNV	C	T	169	10294	1.64173	0.39645	37.2071	Mature peptide: "nonstructural protein NS4B peptide", CDS: "polyprotein CDS"	ACW82998.1:p.Thr2423Ile	0053
7355	Insertion	-	G	184	14386	1.27902	0.445652	37.5109	Mature peptide: "nonstructural protein NS4B peptide", CDS: "polyprotein CDS"	ACW82998.1:p.Leu2428fs	0070
7360	SNV	C	T	118	10831	1.08947	0.389831	36.9407	Mature peptide: "nonstructural protein NS4B peptide", CDS: "polyprotein CDS"	ACW82998.1:p.Arg2430Trp	0053
7360	SNV	C	T	220	14308	1.5376	0.445455	37.4136	Mature peptide: "nonstructural protein NS4B peptide", CDS: "polyprotein CDS"	ACW82998.1:p.Arg2430Trp	0070
7550	Deletion	G	-	5	371	1.34771	0.4	37.2	Mature peptide: "nonstructural protein NS4B peptide", CDS: "polyprotein CDS"	ACW82998.1:p.Arg2493fs	0142
7590	SNV	G	A	11	803	1.36986	0.272727	37.9091	Mature peptide: "nonstructural protein NS5 peptide", CDS: "polyprotein CDS"	ACW82998.1:p.Trp2506*	0048
7596	SNV	A	C	4	320	1.25	0.5	37.75	Mature peptide: "nonstructural protein NS5 peptide", CDS: "polyprotein CDS"	ACW82998.1:p.Arg2508Ser	0142
7626	SNV	C	T	28	800	3.5	0.142857	37.6429	Mature peptide: "nonstructural protein NS5 peptide", CDS: "polyprotein CDS"		0048
7626	SNV	C	T	124	9872	1.25608	0.266129	37.2581	Mature peptide: "nonstructural protein NS5 peptide", CDS: "polyprotein CDS"		0090
7626	SNV	C	T	46	2364	1.94585	0.173913	36.8043	Mature peptide: "nonstructural protein NS5 peptide", CDS: "polyprotein CDS"		0117
7626	SNV	C	T	13	338	3.84615	0.153846	36.3077	Mature peptide: "nonstructural protein NS5 peptide", CDS: "polyprotein CDS"		0142
7626	SNV	C	T	47	2579	1.82241	0.191489	37.7021	Mature peptide: "nonstructural protein NS5 peptide", CDS: "polyprotein CDS"		0143
7651	SNV	A	C	10	776	1.28866	0.3	36	Mature peptide: "nonstructural protein NS5 peptide", CDS: "polyprotein CDS"	ACW82998.1:p.Met2527Leu	0048
7651	SNV	A	C	9	351	2.5641	0.111111	36.5556	Mature peptide: "nonstructural protein NS5 peptide", CDS: "polyprotein CDS"	ACW82998.1:p.Met2527Leu	0142
7875	SNV	T	A	6	553	1.08499	0.333333	37.5	Mature peptide: "nonstructural protein NS5 peptide", CDS: "polyprotein CDS"		0048
7891	SNV	A	C	6	357	1.68067	0	36.8333	Mature peptide: "nonstructural protein NS5 peptide", CDS: "polyprotein CDS"	ACW82998.1:p.Ile2607Leu	0142
7893	SNV	C	T	6	360	1.66667	0	38	Mature peptide: "nonstructural protein NS5 peptide", CDS: "polyprotein CDS"		0142
7932	Deletion	C	-	79	7133	1.10753	0.468354	37.1139	Mature peptide: "nonstructural protein NS5 peptide", CDS: "polyprotein CDS"	ACW82998.1:p.Ser2621fs	0090
7932	SNV	C	T	5	381	1.31234	0.2	38	Mature peptide: "nonstructural protein NS5 peptide", CDS: "polyprotein CDS"		0142
7948	Insertion	-	T	43	2132	2.01689	0.418605	37.8372	Mature peptide: "nonstructural protein NS5 peptide", CDS: "polyprotein CDS"	ACW82998.1:p.Met2628fs	0021
7948	Insertion	-	T	125	7078	1.76604	0.44	37.592	Mature peptide: "nonstructural protein NS5 peptide", CDS: "polyprotein CDS"	ACW82998.1:p.Met2628fs	0053
7948	Insertion	-	T	238	17941	1.32657	0.478992	37.5084	CDS: "polyprotein CDS", Mature peptide: "nonstructural protein NS5 peptide"	ACW82998.1:p.Met2628fs	0060
7948	Insertion	-	T	131	8714	1.50333	0.458015	37.687	Mature peptide: "nonstructural protein NS5 peptide", CDS: "polyprotein CDS"	ACW82998.1:p.Met2628fs	0070
7948	Insertion	-	T	19	1109	1.71326	0.421053	38	Mature peptide: "nonstructural protein NS5 peptide", CDS: "polyprotein CDS"	ACW82998.1:p.Met2628fs	0073
7948	Insertion	-	T	310	15273	2.02973	0.490323	37.4968	Mature peptide: "nonstructural protein NS5 peptide", CDS: "polyprotein CDS"	ACW82998.1:p.Met2628fs	0111
7948	Insertion	-	T	24	2270	1.05727	0.291667	37.25	Mature peptide: "nonstructural protein NS5 peptide", CDS: "polyprotein CDS"	ACW82998.1:p.Met2628fs	0117
7948	Insertion	-	T	79	5890	1.34126	0.443038	37.7722	Mature peptide: "nonstructural protein NS5 peptide", CDS: "polyprotein CDS"	ACW82998.1:p.Met2628fs	0121
7948	Insertion	-	T	88	5345	1.6464	0.443182	37.4545	CDS: "polyprotein CDS", Mature peptide: "nonstructural protein NS5 peptide"	ACW82998.1:p.Met2628fs	0137
7948	Insertion	-	T	8	364	2.1978	0.375	38	Mature peptide: "nonstructural protein NS5 peptide", CDS: "polyprotein CDS"	ACW82998.1:p.Met2628fs	0142
7973	SNV	A	G	16	628	2.54777	0.1875	37.6875	Mature peptide: "nonstructural protein NS5 peptide", CDS: "polyprotein CDS"	ACW82998.1:p.Asp2634Gly	0048
7973	SNV	A	G	18	1125	1.6	0.0555556	37.2778	Mature peptide: "nonstructural protein NS5 peptide", CDS: "polyprotein CDS"	ACW82998.1:p.Asp2634Gly	0073
7990	SNV	A	G	14	709	1.97461	0.285714	37.7857	Mature peptide: "nonstructural protein NS5 peptide", CDS: "polyprotein CDS"	ACW82998.1:p.Ile2640Val	0048
8004	SNV	T	C	8	690	1.15942	0.125	38	Mature peptide: "nonstructural protein NS5 peptide", CDS: "polyprotein CDS"		0048
8130	Deletion	G	-	30	2941	1.02006	0.3	36.3667	Mature peptide: "nonstructural protein NS5 peptide", CDS: "polyprotein CDS"	ACW82998.1:p.Glu2687fs	0021
8130	Deletion	G	-	143	11168	1.28044	0.412587	37.3706	Mature peptide: "nonstructural protein NS5 peptide", CDS: "polyprotein CDS"	ACW82998.1:p.Glu2687fs	0053
8130	Deletion	G	-	430	32369	1.32843	0.388372	36.7	CDS: "polyprotein CDS", Mature peptide: "nonstructural protein NS5 peptide"	ACW82998.1:p.Glu2687fs	0060
8130	Deletion	G	-	160	15334	1.04343	0.45625	36.8312	Mature peptide: "nonstructural protein NS5 peptide", CDS: "polyprotein CDS"	ACW82998.1:p.Glu2687fs	0070
8212	SNV	T	C	5	471	1.06157	0	37.2	Mature peptide: "nonstructural protein NS5 peptide", CDS: "polyprotein CDS"	ACW82998.1:p.Ser2714Pro	0142
8258	SNV	G	C	9	900	1	0.444444	36.2222	Mature peptide: "nonstructural protein NS5 peptide", CDS: "polyprotein CDS"	ACW82998.1:p.Arg2729Thr	0048
8258	SNV	G	C	6	448	1.33929	0.166667	33.6667	Mature peptide: "nonstructural protein NS5 peptide", CDS: "polyprotein CDS"	ACW82998.1:p.Arg2729Thr	0142
8285	SNV	C	T	152	11157	1.36237	0.440789	37.6053	Mature peptide: "nonstructural protein NS5 peptide", CDS: "polyprotein CDS"	ACW82998.1:p.Ala2738Val	0053
8326	SNV	G	A	6	418	1.43541	0.333333	36.8333	Mature peptide: "nonstructural protein NS5 peptide", CDS: "polyprotein CDS"	ACW82998.1:p.Ala2752Thr	0142
8364	SNV	C	T	4	387	1.03359	0.25	37.25	Mature peptide: "nonstructural protein NS5 peptide", CDS: "polyprotein CDS"		0142
8383	SNV	C	T	11	712	1.54494	0.272727	34.9091	Mature peptide: "nonstructural protein NS5 peptide", CDS: "polyprotein CDS"	ACW82998.1:p.Gln2771*	0048
8386	SNV	A	C	85	8321	1.02151	0.423529	36.9176	Mature peptide: "nonstructural protein NS5 peptide", CDS: "polyprotein CDS"		0053
8386	SNV	A	C	107	10256	1.04329	0.411215	36.1028	Mature peptide: "nonstructural protein NS5 peptide", CDS: "polyprotein CDS"		0070
8512	SNV	A	T	8	497	1.60966	0.5	37.125	Mature peptide: "nonstructural protein NS5 peptide", CDS: "polyprotein CDS"	ACW82998.1:p.Asn2814Tyr	0142
8518	SNV	G	T	6	498	1.20482	0.5	38	Mature peptide: "nonstructural protein NS5 peptide", CDS: "polyprotein CDS"	ACW82998.1:p.Val2816Leu	0142
8584	SNV	A	C	27	1089	2.47934	0.185185	36.1481	Mature peptide: "nonstructural protein NS5 peptide", CDS: "polyprotein CDS"	ACW82998.1:p.Thr2838Pro	0048
8584	SNV	A	C	10	523	1.91205	0	34.4	Mature peptide: "nonstructural protein NS5 peptide", CDS: "polyprotein CDS"	ACW82998.1:p.Thr2838Pro	0142
8584	SNV	A	C	53	4381	1.20977	0.113208	36.0943	Mature peptide: "nonstructural protein NS5 peptide", CDS: "polyprotein CDS"	ACW82998.1:p.Thr2838Pro	0143
8713	Insertion	-	A	291	4714	6.1731	0.37457	37.6014	Mature peptide: "nonstructural protein NS5 peptide", CDS: "polyprotein CDS"	ACW82998.1:p.Pro2883fs	0021
8713	Insertion	-	A	80	1261	6.34417	0.375	37.925	Mature peptide: "nonstructural protein NS5 peptide", CDS: "polyprotein CDS"	ACW82998.1:p.Pro2883fs	0048
8713	Insertion	-	A	1295	20438	6.33624	0.416216	37.7506	Mature peptide: "nonstructural protein NS5 peptide", CDS: "polyprotein CDS"	ACW82998.1:p.Pro2883fs	0053
8713	Insertion	-	A	96	2470	3.88664	0.3125	37.7396	Mature peptide: "nonstructural protein NS5 peptide", CDS: "polyprotein CDS"	ACW82998.1:p.Pro2883fs	0073
8713	Insertion	-	A	689	13451	5.1223	0.338171	37.7373	Mature peptide: "nonstructural protein NS5 peptide", CDS: "polyprotein CDS"	ACW82998.1:p.Pro2883fs	0090
8713	Insertion	-	A	2119	43711	4.84775	0.406796	37.7593	Mature peptide: "nonstructural protein NS5 peptide", CDS: "polyprotein CDS"	ACW82998.1:p.Pro2883fs	0111
8713	Insertion	-	A	250	5066	4.93486	0.316	37.656	Mature peptide: "nonstructural protein NS5 peptide", CDS: "polyprotein CDS"	ACW82998.1:p.Pro2883fs	0117
8713	Insertion	-	A	627	11901	5.26846	0.39075	37.7432	Mature peptide: "nonstructural protein NS5 peptide", CDS: "polyprotein CDS"	ACW82998.1:p.Pro2883fs	0121
8713	Insertion	-	A	59	1346	4.38336	0.305085	37.5424	Mature peptide: "nonstructural protein NS5 peptide", CDS: "polyprotein CDS"	ACW82998.1:p.Pro2883fs	0127
8713	Insertion	-	A	712	15203	4.68329	0.356742	37.6854	CDS: "polyprotein CDS", Mature peptide: "nonstructural protein NS5 peptide"	ACW82998.1:p.Pro2883fs	0137
8713	Insertion	-	A	22	644	3.41615	0.318182	37.8636	Mature peptide: "nonstructural protein NS5 peptide", CDS: "polyprotein CDS"	ACW82998.1:p.Pro2883fs	0142
8713	Insertion	-	A	178	4639	3.83703	0.382022	37.5674	Mature peptide: "nonstructural protein NS5 peptide", CDS: "polyprotein CDS"	ACW82998.1:p.Pro2883fs	0143
8723	SNV	G	T	48	4772	1.00587	0.166667	36.625	Mature peptide: "nonstructural protein NS5 peptide", CDS: "polyprotein CDS"	ACW82998.1:p.Arg2884Ile	0021
8723	SNV	G	T	13	653	1.99081	0.0769231	35.5385	Mature peptide: "nonstructural protein NS5 peptide", CDS: "polyprotein CDS"	ACW82998.1:p.Arg2884Ile	0142
8727	SNV	C	T	129	668	19.3114	0.372093	37.3643	Mature peptide: "nonstructural protein NS5 peptide", CDS: "polyprotein CDS"		0142
8792	SNV	A	C	55	5277	1.04226	0.490909	37.6182	Mature peptide: "nonstructural protein NS5 peptide", CDS: "polyprotein CDS"	ACW82998.1:p.Asp2907Ala	0021
8792	SNV	A	C	16	1368	1.16959	0.5	37.5	Mature peptide: "nonstructural protein NS5 peptide", CDS: "polyprotein CDS"	ACW82998.1:p.Asp2907Ala	0048
8797	MNV	AA	TT	67	5318	1.25987	0.41791	37.5075	Mature peptide: "nonstructural protein NS5 peptide", CDS: "polyprotein CDS"	ACW82998.1:p.Asn2909Phe	0021
8797	MNV	AA	TT	15	1371	1.09409	0.466667	37.6	Mature peptide: "nonstructural protein NS5 peptide", CDS: "polyprotein CDS"	ACW82998.1:p.Asn2909Phe	0048
8797	MNV	AA	TT	172	17016	1.01081	0.447674	37.439	CDS: "polyprotein CDS", Mature peptide: "nonstructural protein NS5 peptide"	ACW82998.1:p.Asn2909Phe	0137
8802	SNV	A	T	71	5322	1.33408	0.408451	37.7606	Mature peptide: "nonstructural protein NS5 peptide", CDS: "polyprotein CDS"	ACW82998.1:p.Gln2910His	0021
8802	SNV	A	T	16	1391	1.15025	0.4375	37.5	Mature peptide: "nonstructural protein NS5 peptide", CDS: "polyprotein CDS"	ACW82998.1:p.Gln2910His	0048
8802	SNV	A	T	176	16990	1.0359	0.454545	37.6591	CDS: "polyprotein CDS", Mature peptide: "nonstructural protein NS5 peptide"	ACW82998.1:p.Gln2910His	0137
8806	MNV	AA	TT	64	5281	1.21189	0.421875	37.4141	Mature peptide: "nonstructural protein NS5 peptide", CDS: "polyprotein CDS"	ACW82998.1:p.Asn2912Phe	0021
8806	MNV	AA	TT	15	1378	1.08853	0.466667	36.5667	Mature peptide: "nonstructural protein NS5 peptide", CDS: "polyprotein CDS"	ACW82998.1:p.Asn2912Phe	0048
8812	SNV	G	T	61	5282	1.15487	0.459016	36.9508	Mature peptide: "nonstructural protein NS5 peptide", CDS: "polyprotein CDS"	ACW82998.1:p.Ala2914Ser	0021
8812	SNV	G	T	15	1359	1.10375	0.466667	36.4	Mature peptide: "nonstructural protein NS5 peptide", CDS: "polyprotein CDS"	ACW82998.1:p.Ala2914Ser	0048
8812	SNV	G	T	367	35213	1.04223	0.408719	36.4251	Mature peptide: "nonstructural protein NS5 peptide", CDS: "polyprotein CDS"	ACW82998.1:p.Ala2914Ser	0070
8812	SNV	G	T	178	16859	1.05582	0.455056	37.1798	CDS: "polyprotein CDS", Mature peptide: "nonstructural protein NS5 peptide"	ACW82998.1:p.Ala2914Ser	0137
8902	SNV	T	A	7	507	1.38067	0.142857	35.8571	Mature peptide: "nonstructural protein NS5 peptide", CDS: "polyprotein CDS"	ACW82998.1:p.Tyr2944Asn	0142
8925	SNV	G	A	41	3614	1.13448	0.365854	37.2439	Mature peptide: "nonstructural protein NS5 peptide", CDS: "polyprotein CDS"		0021
8925	Deletion	G	-	5	472	1.05932	0	36.6	Mature peptide: "nonstructural protein NS5 peptide", CDS: "polyprotein CDS"	ACW82998.1:p.Lys2953fs	0142
8926	Insertion	-	A	545	3599	15.1431	0.372477	37.4826	Mature peptide: "nonstructural protein NS5 peptide", CDS: "polyprotein CDS"	ACW82998.1:p.Leu2954fs	0021
8926	Insertion	-	A	143	1009	14.1724	0.391608	37.5385	Mature peptide: "nonstructural protein NS5 peptide", CDS: "polyprotein CDS"	ACW82998.1:p.Leu2954fs	0048
8926	Insertion	-	A	2741	19771	13.8637	0.399489	37.626	Mature peptide: "nonstructural protein NS5 peptide", CDS: "polyprotein CDS"	ACW82998.1:p.Leu2954fs	0053
8926	Insertion	-	A	5647	45661	12.3672	0.399504	37.6334	CDS: "polyprotein CDS", Mature peptide: "nonstructural protein NS5 peptide"	ACW82998.1:p.Leu2954fs	0060
8926	Insertion	-	A	3247	28371	11.4448	0.39267	37.6464	Mature peptide: "nonstructural protein NS5 peptide", CDS: "polyprotein CDS"	ACW82998.1:p.Leu2954fs	0070
8926	Insertion	-	A	160	1734	9.22722	0.45	37.4625	Mature peptide: "nonstructural protein NS5 peptide", CDS: "polyprotein CDS"	ACW82998.1:p.Leu2954fs	0073
8926	Insertion	-	A	1999	18393	10.8683	0.398199	37.5278	Mature peptide: "nonstructural protein NS5 peptide", CDS: "polyprotein CDS"	ACW82998.1:p.Leu2954fs	0090
8926	Insertion	-	A	5696	49841	11.4283	0.421524	37.6649	Mature peptide: "nonstructural protein NS5 peptide", CDS: "polyprotein CDS"	ACW82998.1:p.Leu2954fs	0111
8926	Insertion	-	A	454	3630	12.5069	0.314978	37.4471	Mature peptide: "nonstructural protein NS5 peptide", CDS: "polyprotein CDS"	ACW82998.1:p.Leu2954fs	0117
8926	Insertion	-	A	1036	9651	10.7346	0.40444	37.6689	Mature peptide: "nonstructural protein NS5 peptide", CDS: "polyprotein CDS"	ACW82998.1:p.Leu2954fs	0121
8926	Insertion	-	A	98	1155	8.48485	0.428571	37.5204	Mature peptide: "nonstructural protein NS5 peptide", CDS: "polyprotein CDS"	ACW82998.1:p.Leu2954fs	0127
8926	Insertion	-	A	1227	12270	10	0.411573	37.5518	CDS: "polyprotein CDS", Mature peptide: "nonstructural protein NS5 peptide"	ACW82998.1:p.Leu2954fs	0137
8926	Insertion	-	A	70	472	14.8305	0.485714	37.3429	Mature peptide: "nonstructural protein NS5 peptide", CDS: "polyprotein CDS"	ACW82998.1:p.Leu2954fs	0142
8926	Insertion	-	A	236	3384	6.974	0.385593	37.4449	Mature peptide: "nonstructural protein NS5 peptide", CDS: "polyprotein CDS"	ACW82998.1:p.Leu2954fs	0143
9070	SNV	G	A	5	363	1.37741	0.4	32.6	Mature peptide: "nonstructural protein NS5 peptide", CDS: "polyprotein CDS"	ACW82998.1:p.Glu3000Lys	0142
9090	SNV	A	T	286	28364	1.00832	0.395105	37.0175	Mature peptide: "nonstructural protein NS5 peptide", CDS: "polyprotein CDS"	ACW82998.1:p.Lys3006Asn	0111
9090	SNV	A	T	27	2478	1.08959	0.407407	37.3704	Mature peptide: "nonstructural protein NS5 peptide", CDS: "polyprotein CDS"	ACW82998.1:p.Lys3006Asn	0143
9094	SNV	G	T	31	2261	1.37107	0.387097	37.2258	Mature peptide: "nonstructural protein NS5 peptide", CDS: "polyprotein CDS"	ACW82998.1:p.Gly3008*	0021
9094	SNV	G	T	381	27398	1.39061	0.404199	37.6194	Mature peptide: "nonstructural protein NS5 peptide", CDS: "polyprotein CDS"	ACW82998.1:p.Gly3008*	0111
9094	SNV	G	T	90	7417	1.21343	0.355556	37.6333	CDS: "polyprotein CDS", Mature peptide: "nonstructural protein NS5 peptide"	ACW82998.1:p.Gly3008*	0137
9094	SNV	G	T	39	2445	1.59509	0.435897	37.359	Mature peptide: "nonstructural protein NS5 peptide", CDS: "polyprotein CDS"	ACW82998.1:p.Gly3008*	0143
9095	SNV	G	C	23	2261	1.01725	0.347826	36.3913	Mature peptide: "nonstructural protein NS5 peptide", CDS: "polyprotein CDS"	ACW82998.1:p.Gly3008Ala	0021
9110	SNV	A	T	8	592	1.35135	0.375	35.75	Mature peptide: "nonstructural protein NS5 peptide", CDS: "polyprotein CDS"	ACW82998.1:p.Asp3013Val	0048
9116	SNV	C	T	8	519	1.54143	0.375	38	Mature peptide: "nonstructural protein NS5 peptide", CDS: "polyprotein CDS"	ACW82998.1:p.Ser3015Leu	0048
9117	SNV	A	C	111	10628	1.04441	0.369369	36.5946	Mature peptide: "nonstructural protein NS5 peptide", CDS: "polyprotein CDS"		0070
9117	SNV	A	C	69	5308	1.29992	0.318841	37	Mature peptide: "nonstructural protein NS5 peptide", CDS: "polyprotein CDS"		0121
9192	SNV	G	T	7	336	2.08333	0.285714	35	Mature peptide: "nonstructural protein NS5 peptide", CDS: "polyprotein CDS"	ACW82998.1:p.Gln3040His	0142
9256	SNV	A	T	9	721	1.24827	0.111111	38	Mature peptide: "nonstructural protein NS5 peptide", CDS: "polyprotein CDS"	ACW82998.1:p.Lys3062*	0048
9256	SNV	A	T	16	1404	1.1396	0.125	37.125	Mature peptide: "nonstructural protein NS5 peptide", CDS: "polyprotein CDS"	ACW82998.1:p.Lys3062*	0073
9256	SNV	A	T	428	25532	1.67633	0.317757	37.6215	Mature peptide: "nonstructural protein NS5 peptide", CDS: "polyprotein CDS"	ACW82998.1:p.Lys3062*	0111
9256	SNV	A	T	46	2873	1.60111	0.0869565	37.587	Mature peptide: "nonstructural protein NS5 peptide", CDS: "polyprotein CDS"	ACW82998.1:p.Lys3062*	0117
9260	SNV	T	C	158	13629	1.15929	0.303797	36.4747	Mature peptide: "nonstructural protein NS5 peptide", CDS: "polyprotein CDS"	ACW82998.1:p.Leu3063Pro	0090
9300	Insertion	-	A	102	2542	4.01259	0.441176	37.5392	Mature peptide: "nonstructural protein NS5 peptide", CDS: "polyprotein CDS"	ACW82998.1:p.Asn3078fs	0021
9300	Insertion	-	A	32	765	4.18301	0.40625	37.8125	Mature peptide: "nonstructural protein NS5 peptide", CDS: "polyprotein CDS"	ACW82998.1:p.Asn3078fs	0048
9300	Insertion	-	A	615	11301	5.442	0.478049	37.5886	Mature peptide: "nonstructural protein NS5 peptide", CDS: "polyprotein CDS"	ACW82998.1:p.Asn3078fs	0053
9300	Insertion	-	A	1299	26536	4.89524	0.457275	37.6182	CDS: "polyprotein CDS", Mature peptide: "nonstructural protein NS5 peptide"	ACW82998.1:p.Asn3078fs	0060
9300	Insertion	-	A	735	13904	5.28625	0.457143	37.5973	Mature peptide: "nonstructural protein NS5 peptide", CDS: "polyprotein CDS"	ACW82998.1:p.Asn3078fs	0070
9300	Insertion	-	A	57	1563	3.64683	0.22807	37.6667	Mature peptide: "nonstructural protein NS5 peptide", CDS: "polyprotein CDS"	ACW82998.1:p.Asn3078fs	0073
9300	Insertion	-	A	788	15028	5.24355	0.425127	37.6294	Mature peptide: "nonstructural protein NS5 peptide", CDS: "polyprotein CDS"	ACW82998.1:p.Asn3078fs	0090
9300	Insertion	-	A	1208	27558	4.38348	0.447848	37.7276	Mature peptide: "nonstructural protein NS5 peptide", CDS: "polyprotein CDS"	ACW82998.1:p.Asn3078fs	0111
9300	Insertion	-	A	150	3162	4.74383	0.333333	37.5467	Mature peptide: "nonstructural protein NS5 peptide", CDS: "polyprotein CDS"	ACW82998.1:p.Asn3078fs	0117
9300	Insertion	-	A	314	7230	4.34302	0.429936	37.7739	Mature peptide: "nonstructural protein NS5 peptide", CDS: "polyprotein CDS"	ACW82998.1:p.Asn3078fs	0121
9300	Insertion	-	A	63	1224	5.14706	0.222222	37.3175	Mature peptide: "nonstructural protein NS5 peptide", CDS: "polyprotein CDS"	ACW82998.1:p.Asn3078fs	0127
9300	Insertion	-	A	271	7443	3.641	0.394834	37.6273	CDS: "polyprotein CDS", Mature peptide: "nonstructural protein NS5 peptide"	ACW82998.1:p.Asn3078fs	0137
9300	Insertion	-	A	44	423	10.4019	0.227273	37.75	Mature peptide: "nonstructural protein NS5 peptide", CDS: "polyprotein CDS"	ACW82998.1:p.Asn3078fs	0142
9300	Insertion	-	A	79	2856	2.76611	0.468354	37.3924	Mature peptide: "nonstructural protein NS5 peptide", CDS: "polyprotein CDS"	ACW82998.1:p.Asn3078fs	0143
9337	MNV	GA	AG	9	819	1.0989	0.444444	36	Mature peptide: "nonstructural protein NS5 peptide", CDS: "polyprotein CDS"	ACW82998.1:p.Asp3089Ser	0048
9343	Insertion	-	T	9	828	1.08696	0.444444	37.2222	Mature peptide: "nonstructural protein NS5 peptide", CDS: "polyprotein CDS"	ACW82998.1:p.Arg3091fs	0048
9429	SNV	A	G	233	19802	1.17665	0.416309	37.1931	Mature peptide: "nonstructural protein NS5 peptide", CDS: "polyprotein CDS"		0070
9608	SNV	T	C	1077	2242	48.0375	0.446611	36.8459	Mature peptide: "nonstructural protein NS5 peptide", CDS: "polyprotein CDS"	ACW82998.1:p.Val3179Ala	0073
9640	SNV	A	G	20	884	2.26244	0.4	37.75	Mature peptide: "nonstructural protein NS5 peptide", CDS: "polyprotein CDS"	ACW82998.1:p.Lys3190Glu	0048
9640	SNV	A	G	165	14354	1.14951	0.430303	37.4909	Mature peptide: "nonstructural protein NS5 peptide", CDS: "polyprotein CDS"	ACW82998.1:p.Lys3190Glu	0053
9640	SNV	A	G	5	478	1.04603	0.4	37.8	Mature peptide: "nonstructural protein NS5 peptide", CDS: "polyprotein CDS"	ACW82998.1:p.Lys3190Glu	0142
9682	SNV	C	T	61	3926	1.55374	0.393443	37.6557	Mature peptide: "nonstructural protein NS5 peptide", CDS: "polyprotein CDS"	ACW82998.1:p.His3204Tyr	0021
9707	SNV	A	T	150	13675	1.09689	0.373333	35.7733	Mature peptide: "nonstructural protein NS5 peptide", CDS: "polyprotein CDS"	ACW82998.1:p.Asp3212Val	0053
9707	SNV	A	T	199	17868	1.11372	0.422111	36.0905	Mature peptide: "nonstructural protein NS5 peptide", CDS: "polyprotein CDS"	ACW82998.1:p.Asp3212Val	0070
9707	SNV	A	T	5	445	1.1236	0.2	37	Mature peptide: "nonstructural protein NS5 peptide", CDS: "polyprotein CDS"	ACW82998.1:p.Asp3212Val	0142
9720	SNV	A	G	17	942	1.80467	0.294118	37.3529	Mature peptide: "nonstructural protein NS5 peptide", CDS: "polyprotein CDS"	ACW82998.1:p.Ile3216Met	0048
9720	SNV	A	G	214	14674	1.45836	0.397196	36.7804	Mature peptide: "nonstructural protein NS5 peptide", CDS: "polyprotein CDS"	ACW82998.1:p.Ile3216Met	0053
9720	SNV	A	G	226	19119	1.18207	0.353982	37.2212	Mature peptide: "nonstructural protein NS5 peptide", CDS: "polyprotein CDS"	ACW82998.1:p.Ile3216Met	0070
9720	SNV	A	G	126	9302	1.35455	0.428571	37.4048	Mature peptide: "nonstructural protein NS5 peptide", CDS: "polyprotein CDS"	ACW82998.1:p.Ile3216Met	0121
9720	SNV	A	G	6	467	1.2848	0.333333	37.6667	Mature peptide: "nonstructural protein NS5 peptide", CDS: "polyprotein CDS"	ACW82998.1:p.Ile3216Met	0142
9758	SNV	G	T	6	497	1.20724	0.166667	35.3333	Mature peptide: "nonstructural protein NS5 peptide", CDS: "polyprotein CDS"	ACW82998.1:p.Arg3229Met	0142
9798	SNV	A	T	6	513	1.16959	0.333333	37.3333	Mature peptide: "nonstructural protein NS5 peptide", CDS: "polyprotein CDS"	ACW82998.1:p.Glu3242Asp	0142
9809	SNV	T	C	164	15972	1.0268	0.457317	37.3841	Mature peptide: "nonstructural protein NS5 peptide", CDS: "polyprotein CDS"	ACW82998.1:p.Leu3246Pro	0053
9828	MNV	AA	TT	7	565	1.23894	0.142857	37.4286	Mature peptide: "nonstructural protein NS5 peptide", CDS: "polyprotein CDS"	ACW82998.1:p.Gln3252_Met3253delinsHisLeu	0142
9832	SNV	T	G	298	26643	1.11849	0.389262	37.2752	Mature peptide: "nonstructural protein NS5 peptide", CDS: "polyprotein CDS"	ACW82998.1:p.Trp3254Gly	0090
9833	Deletion	G	-	7	555	1.26126	0.142857	38	Mature peptide: "nonstructural protein NS5 peptide", CDS: "polyprotein CDS"	ACW82998.1:p.Trp3254fs	0142
9834	SNV	G	A	370	26610	1.39045	0.389189	37.6568	Mature peptide: "nonstructural protein NS5 peptide", CDS: "polyprotein CDS"	ACW82998.1:p.Trp3254*	0090
9914	SNV	C	A	43	3925	1.09554	0.372093	37.1395	Mature peptide: "nonstructural protein NS5 peptide", CDS: "polyprotein CDS"	ACW82998.1:p.Pro3281Gln	0021
9914	SNV	C	A	139	12791	1.0867	0.417266	36.9928	CDS: "polyprotein CDS", Mature peptide: "nonstructural protein NS5 peptide"	ACW82998.1:p.Pro3281Gln	0137
10060	SNV	T	C	8	744	1.07527	0.5	37.375	Mature peptide: "nonstructural protein NS5 peptide", CDS: "polyprotein CDS"	ACW82998.1:p.Tyr3330His	0048
10075	Deletion	GA	-	4	334	1.1976	0	38	Mature peptide: "nonstructural protein NS5 peptide", CDS: "polyprotein CDS"	ACW82998.1:p.Glu3335fs	0142
10116	SNV	G	A	72	284	25.3521	0.388889	37.2917	Mature peptide: "nonstructural protein NS5 peptide", CDS: "polyprotein CDS"		0142
10155	SNV	A	G	3	252	1.19048	0	36.3333	Mature peptide: "nonstructural protein NS5 peptide", CDS: "polyprotein CDS"		0142
10208	SNV	A	T	4	220	1.81818	0.25	37.75	Mature peptide: "nonstructural protein NS5 peptide", CDS: "polyprotein CDS"	ACW82998.1:p.Lys3379Met	0142
10223	SNV	A	T	4	239	1.67364	0.5	36.25	Mature peptide: "nonstructural protein NS5 peptide", CDS: "polyprotein CDS"	ACW82998.1:p.Glu3384Val	0127
10229	SNV	A	C	38	1031	3.68574	0.473684	36.2368	Mature peptide: "nonstructural protein NS5 peptide", CDS: "polyprotein CDS"	ACW82998.1:p.Asp3386Ala	0021
10229	SNV	A	C	6	248	2.41935	0.333333	36.6667	Mature peptide: "nonstructural protein NS5 peptide", CDS: "polyprotein CDS"	ACW82998.1:p.Asp3386Ala	0048
10229	SNV	A	C	84	6417	1.30902	0.488095	37.3452	CDS: "polyprotein CDS", Mature peptide: "nonstructural protein NS5 peptide"	ACW82998.1:p.Asp3386Ala	0060
10229	SNV	A	C	9	389	2.31362	0.222222	37.2222	Mature peptide: "nonstructural protein NS5 peptide", CDS: "polyprotein CDS"	ACW82998.1:p.Asp3386Ala	0073
10229	SNV	A	C	189	8378	2.25591	0.449735	37.1217	Mature peptide: "nonstructural protein NS5 peptide", CDS: "polyprotein CDS"	ACW82998.1:p.Asp3386Ala	0111
10229	SNV	A	C	24	1195	2.00837	0.416667	36.7917	Mature peptide: "nonstructural protein NS5 peptide", CDS: "polyprotein CDS"	ACW82998.1:p.Asp3386Ala	0117
10229	SNV	A	C	37	2746	1.34741	0.432432	37.2162	Mature peptide: "nonstructural protein NS5 peptide", CDS: "polyprotein CDS"	ACW82998.1:p.Asp3386Ala	0121
10229	SNV	A	C	16	218	7.33945	0.4375	36.9375	Mature peptide: "nonstructural protein NS5 peptide", CDS: "polyprotein CDS"	ACW82998.1:p.Asp3386Ala	0127
10229	SNV	A	C	24	1171	2.04953	0.416667	37.7917	CDS: "polyprotein CDS", Mature peptide: "nonstructural protein NS5 peptide"	ACW82998.1:p.Asp3386Ala	0137
10229	SNV	A	C	42	1314	3.19635	0.47619	36.3333	Mature peptide: "nonstructural protein NS5 peptide", CDS: "polyprotein CDS"	ACW82998.1:p.Asp3386Ala	0143
10240	SNV	G	T	3	233	1.28755	0.333333	37.6667	Mature peptide: "nonstructural protein NS5 peptide", CDS: "polyprotein CDS"	ACW82998.1:p.Ala3390Ser	0048
10248	SNV	G	C	2	175	1.14286	0.5	38	Mature peptide: "nonstructural protein NS5 peptide", CDS: "polyprotein CDS"	ACW82998.1:p.Trp3392Cys	0127
10279	SNV	A	T	2	196	1.02041	0.5	38			0048
10280	SNV	T	A	2	195	1.02564	0.5	38			0142
10280	SNV	T	C	2	195	1.02564	0.5	31			0142
10282	SNV	G	C	2	194	1.03093	0.5	30.5			0142
10291	SNV	A	C	2	192	1.04167	0.5	38			0142
10293	SNV	A	G	2	134	1.49254	0.5	38			0127
10349	SNV	G	A	2	158	1.26582	0.5	37.5			0142
10357	SNV	T	A	2	162	1.23457	0.5	27.5			0142
10419	SNV	G	T	6	261	2.29885	0.333333	37.5			0073
10419	SNV	G	T	2	140	1.42857	0	38			0142
10444	SNV	C	T	2	180	1.11111	0.5	38			0048
10450	SNV	G	T	3	182	1.64835	0.333333	38			0048
10452	SNV	T	C	2	181	1.10497	0.5	38			0048
10455	Insertion	-	T	10	831	1.20337	0.3	38			0021
10455	Insertion	-	T	2	180	1.11111	0.5	38			0048
10455	SNV	A	T	145	11137	1.30197	0.386207	35.5586			0111
10455	SNV	A	T	2	184	1.08696	0.5	35.5			0127
10456	SNV	A	C	10	832	1.20192	0.3	38			0021
10456	SNV	A	C	2	180	1.11111	0.5	38			0048
10459	SNV	C	T	2	112	1.78571	0.5	38			0142
10461	SNV	T	G	2	171	1.16959	0	38			0127
10477	Deletion	G	-	4	184	2.17391	0.5	30.75			0073
10494	MNV	GT	TC	3	149	2.01342	0	38			0073
10494	MNV	GT	TC	13	485	2.68041	0.461538	37.5385			0143
10499	Deletion	A	-	3	140	2.14286	0	38			0073
10499	Deletion	A	-	13	448	2.90179	0.461538	37.8462			0143
10529	Deletion	G	-	20	1483	1.34862	0.4	37.45			0053
10529	Deletion	G	-	51	1587	3.21361	0.372549	37.2353	3'utr: "3'UTR"		0060
10529	Deletion	G	-	22	2075	1.06024	0.454545	37.4091			0070
10529	Deletion	G	-	238	4555	5.22503	0.470588	37.0294			0111
10529	Deletion	G	-	9	293	3.07167	0.333333	37.6667			0117
10529	Deletion	G	-	14	586	2.38908	0.428571	37.3571			0121
10529	Deletion	G	-	36	865	4.16185	0.388889	37.3056	3'utr: "3'UTR"		0137
10529	Deletion	G	-	5	229	2.18341	0.4	37.4			0143
10536	SNV	C	T	3	204	1.47059	0	32.3333			0143
10548	SNV	G	T	17	336	5.05952	0.411765	36.5294			0021
10548	SNV	G	T	17	1237	1.37429	0.411765	35.5294			0053
10548	SNV	G	T	31	1215	2.55144	0.419355	37.3226	3'utr: "3'UTR"		0060
10548	SNV	G	T	147	3630	4.04959	0.455782	37.415			0111
10548	SNV	G	T	10	242	4.13223	0.5	36.7			0117
10548	SNV	G	T	6	457	1.31291	0.333333	37.3333			0121
10548	SNV	G	T	12	688	1.74419	0.5	37.25	3'utr: "3'UTR"		0137
10548	SNV	G	T	4	173	2.31214	0.5	37			0143
10550	Insertion	-	C	17	332	5.12048	0.411765	37.9412			0021
10550	Insertion	-	C	15	1207	1.24275	0.4	37.6			0053
10550	Insertion	-	C	31	1169	2.65184	0.419355	37.6129	3'utr: "3'UTR"		0060
10550	Insertion	-	C	147	3530	4.16431	0.455782	37.5578			0111
10550	Insertion	-	C	10	237	4.21941	0.5	36.8			0117
10550	Insertion	-	C	6	446	1.34529	0.333333	37.6667			0121
10550	Insertion	-	C	14	674	2.07715	0.5	37.4286	3'utr: "3'UTR"		0137
10550	Insertion	-	C	4	171	2.33918	0.5	34.25			0143
10554	Deletion	G	-	17	330	5.15152	0.411765	36.8235			0021
10554	Deletion	G	-	15	1177	1.27443	0.4	37.4			0053
10554	Deletion	G	-	30	1129	2.65722	0.433333	37.4	3'utr: "3'UTR"		0060
10554	Deletion	G	-	136	3400	4	0.463235	36.8456			0111
10554	Deletion	G	-	10	233	4.29185	0.5	36.2			0117
10554	Deletion	G	-	5	423	1.18203	0.4	33.8			0121
10554	Deletion	G	-	12	640	1.875	0.5	37.1667	3'utr: "3'UTR"		0137
10554	Deletion	G	-	4	163	2.45399	0.5	36.75			0143
10556	SNV	A	C	17	326	5.21472	0.411765	37.0588			0021
10556	SNV	A	C	15	1169	1.28315	0.4	37.3333			0053
10556	SNV	A	C	30	1119	2.68097	0.433333	35.8333	3'utr: "3'UTR"		0060
10556	SNV	A	C	135	3373	4.00237	0.466667	37.5037			0111
10556	SNV	A	C	10	232	4.31034	0.5	37.4			0117
10556	SNV	A	C	5	417	1.19904	0.4	37.8			0121
10556	SNV	A	C	12	635	1.88976	0.5	37.5833	3'utr: "3'UTR"		0137
10556	SNV	A	C	4	159	2.51572	0.5	37.75			0143
10574	Deletion	AG	-	3	148	2.02703	0.333333	36			0117
10577	Deletion	G	-	5	223	2.24215	0	36.8			0021
10583	SNV	A	T	2	123	1.62602	0.5	35.5			0117
10589	SNV	C	A	3	295	1.01695	0.333333	34.6667	3'utr: "3'UTR"		0137
10606	SNV	A	G	4	160	2.5	0.25	33.5			0021
10606	SNV	A	G	9	463	1.94384	0.444444	37.3333			0053
10606	SNV	A	G	12	821	1.46163	0.5	37.75			0070
10606	SNV	A	G	7	323	2.16718	0.285714	37.2857			0090
10606	SNV	A	G	41	1144	3.58392	0.463415	37.2439			0111
10606	SNV	A	G	5	229	2.18341	0.4	36.4	3'utr: "3'UTR"		0137
10615	SNV	T	A	12	134	8.95522	0.416667	35.9167			0021
10615	SNV	T	A	17	381	4.46194	0.470588	36.2353			0053
10615	SNV	T	A	21	267	7.86517	0.47619	36.5714	3'utr: "3'UTR"		0060
10615	SNV	T	A	41	691	5.93343	0.390244	35.7561			0070
10615	SNV	T	A	23	267	8.61423	0.347826	36.6957			0090
10615	SNV	T	A	170	887	19.1657	0.411765	35.8			0111
10615	SNV	T	A	22	181	12.1547	0.227273	35.4545	3'utr: "3'UTR"		0137
10619	SNV	C	T	4	111	3.6036	0.5	34			0021
10619	SNV	C	T	4	327	1.22324	0.5	38			0053
10619	SNV	C	T	11	217	5.06912	0.454545	37.7273	3'utr: "3'UTR"		0060
10619	SNV	C	T	21	600	3.5	0.380952	37.8095			0070
10619	SNV	C	T	14	235	5.95745	0.285714	37.5			0090
10619	SNV	C	T	44	648	6.79012	0.477273	37.4318			0111
10619	SNV	C	T	10	142	7.04225	0.4	36.6	3'utr: "3'UTR"		0137
10623	Deletion	G	-	10	569	1.75747	0.3	36			0111
10624	Replacement	G	TA	3	102	2.94118	0.333333	38			0021
10624	Replacement	G	TA	11	198	5.55556	0.454545	37.3182	3'utr: "3'UTR"		0060
10624	Replacement	G	TA	21	550	3.81818	0.47619	37.7619			0070
10624	Replacement	G	TA	12	210	5.71429	0.333333	37.5			0090
10624	Replacement	G	TA	35	550	6.36364	0.342857	37.7571			0111
10624	Replacement	G	TA	9	124	7.25806	0.111111	37.9444	3'utr: "3'UTR"		0137
10625	SNV	G	T	2	102	1.96078	0.5	38			0021
10625	SNV	G	T	2	197	1.01523	0.5	38	3'utr: "3'UTR"		0060
10625	SNV	G	T	13	547	2.3766	0.461538	38			0070
10625	SNV	G	T	3	209	1.43541	0.333333	37.6667			0090
10625	SNV	G	T	17	548	3.10219	0.411765	37.1176			0111
10629	SNV	G	C	3	274	1.09489	0.333333	38			0053
10629	SNV	G	C	11	171	6.43275	0.454545	38	3'utr: "3'UTR"		0060
10629	SNV	G	C	21	492	4.26829	0.47619	37.9048			0070
10629	SNV	G	C	12	180	6.66667	0.333333	37.9167			0090
10629	SNV	G	C	35	491	7.12831	0.342857	37.7429			0111
10629	SNV	G	C	9	111	8.10811	0.111111	37.5556	3'utr: "3'UTR"		0137
10631	SNV	C	G	3	270	1.11111	0.333333	38			0053
10631	SNV	C	G	11	168	6.54762	0.454545	37.6364	3'utr: "3'UTR"		0060
10631	SNV	C	G	22	487	4.51745	0.454545	37.9091			0070
10631	SNV	C	G	12	178	6.74157	0.333333	38			0090
10631	SNV	C	G	35	479	7.30689	0.342857	37.8			0111
10631	SNV	C	G	9	108	8.33333	0.111111	37.8889	3'utr: "3'UTR"		0137
10635	Deletion	A	-	3	247	1.21457	0.333333	37.6667			0053
10635	Deletion	A	-	11	154	7.14286	0.454545	37.6364	3'utr: "3'UTR"		0060
10635	Deletion	A	-	21	441	4.7619	0.47619	37.1905			0070
10635	Deletion	A	-	12	164	7.31707	0.333333	38			0090
10635	Deletion	A	-	35	433	8.08314	0.342857	37.1714			0111
10636	SNV	G	A	2	153	1.30719	0.5	38	3'utr: "3'UTR"		0060
10640	Insertion	-	T	3	203	1.47783	0.333333	38			0053
10640	Insertion	-	T	11	119	9.2437	0.454545	37.7273	3'utr: "3'UTR"		0060
10640	Insertion	-	T	21	349	6.01719	0.47619	36.381			0070
10640	Insertion	-	T	11	128	8.59375	0.363636	37.9091			0090
10640	Insertion	-	T	35	365	9.58904	0.342857	37			0111
10643	SNV	C	G	3	189	1.5873	0.333333	38			0053
10643	SNV	C	G	11	113	9.73451	0.454545	37.9091	3'utr: "3'UTR"		0060
10643	SNV	C	G	21	335	6.26866	0.47619	37.6667			0070
10643	SNV	C	G	12	126	9.52381	0.333333	38			0090
10643	SNV	C	G	35	342	10.2339	0.342857	37.8571			0111
10645	SNV	G	C	3	182	1.64835	0.333333	38			0053
10645	SNV	G	C	11	112	9.82143	0.454545	38	3'utr: "3'UTR"		0060
10645	SNV	G	C	21	323	6.50155	0.47619	36.8571			0070
10645	SNV	G	C	12	125	9.6	0.333333	38			0090
10645	SNV	G	C	34	327	10.3976	0.323529	37.8235			0111
10650	Replacement	TA	C	16	278	5.7554	0.5	37.6562			0070
10650	Replacement	TA	C	9	114	7.89474	0.333333	38			0090
10650	Replacement	TA	C	18	259	6.94981	0.333333	37.9444			0111
10656	SNV	A	G	16	105	15.2381	0.5	37.5625			0070
10656	SNV	A	G	19	123	15.4472	0.368421	37.8421			0111
