# Supplementary material for: Tracking dengue virus type 1 genetic diversity during lineage replacement in an hyperendemic area in Colombia
Source: PLoS One. 2019 Mar 7;14(3):e0212947. doi: 10.1371/journal.pone.0212947 (PMC6405123; doi:10.1371/journal.pone.0212947)
Supplement: S2 Table — Variants above 1% frequency present in Clade G samples. (XLSX) [file pone.0212947.s003.xlsx]

## Sheet: Sheet1
Reference Position	Type	Reference	Allele	Count	Coverage	Frequency	Forward/reverse balance	Average quality	Overlapping annotations	Amino acid change	Sample_ID
5	SNV	G	C	18	222	8.10811	0.388889	37.5556			535
5	SNV	G	C	15	285	5.26316	0.2	37.8667	5'utr: "5'UTR"		100
5	SNV	G	C	6	115	5.21739	0.333333	37.3333			553
5	SNV	G	C	5	133	3.7594	0.2	38			634
5	SNV	G	A	6	222	2.7027	0.333333	38			535
5	SNV	G	A	3	115	2.6087	0	37			553
5	SNV	G	C	7	296	2.36486	0.142857	36.5714	5' UTR: Geneious type:_5'utr		154
5	SNV	G	C	2	101	1.9802	0.5	37.5	5'utr: "5'UTR"		104
5	SNV	G	A	2	133	1.50376	0.5	35			634
5	SNV	G	A	4	285	1.40351	0	37.5	5'utr: "5'UTR"		100
45	SNV	A	T	62	2677	2.31603	0.209677	37.4677	5'utr: "5'UTR"		100
45	SNV	A	T	17	1005	1.69154	0.235294	37.7647			528
45	SNV	A	T	29	1790	1.62011	0.172414	37.931			553
45	SNV	A	T	4	273	1.4652	0.5	38			294
45	SNV	A	T	51	3768	1.3535	0.372549	37.8039			535
45	SNV	A	T	15	1180	1.27119	0.0666667	37.6667			634
46	SNV	A	T	2	181	1.10497	0.5	37.5			310
49	SNV	T	G	6	300	2	0.333333	37.3333			294
49	SNV	T	G	28	2024	1.3834	0.178571	36.2857			553
49	SNV	T	G	44	4232	1.0397	0.136364	37.0682			535
50	SNV	T	G	8	470	1.70213	0	36.5			326
52	SNV	T	C	6	318	1.88679	0.333333	38			294
52	SNV	T	C	76	4529	1.67807	0.197368	36.6447			535
52	SNV	T	C	34	2171	1.5661	0.147059	37.2941			553
53	SNV	T	C	10	510	1.96078	0	37.2			326
55	SNV	T	C	6	338	1.77515	0.333333	38			294
55	SNV	T	C	74	4824	1.534	0.189189	37.7703			535
55	SNV	T	C	33	2329	1.41692	0.151515	37.9394			553
56	SNV	T	C	10	524	1.9084	0	38			326
61	SNV	G	T	83	5488	1.51239	0.204819	37.5663			535
61	SNV	G	T	6	398	1.50754	0.333333	38			294
61	SNV	G	T	40	2699	1.48203	0.175	37.375			553
62	SNV	G	T	11	581	1.89329	0	37.9091			326
62	SNV	G	T	2	111	1.8018	0	38			303
63	SNV	A	T	6	400	1.5	0.333333	38			294
63	SNV	A	T	83	5599	1.48241	0.204819	37.8313			535
63	SNV	A	T	40	2747	1.45613	0.175	37.8			553
64	SNV	A	T	11	591	1.86125	0	38			326
64	SNV	A	T	2	113	1.76991	0	38			303
65	SNV	A	C	84	6004	1.39907	0.202381	37.5952			535
65	SNV	A	C	6	435	1.37931	0.333333	38			294
65	SNV	A	C	40	2938	1.36147	0.175	37.7			553
66	SNV	A	C	11	634	1.73502	0	38			326
66	SNV	A	C	2	127	1.5748	0	38			303
71	SNV	G	A	188	7173	2.62094	0.244681	36.4096			535
71	SNV	G	A	94	3643	2.58029	0.191489	36.3723			553
71	SNV	G	A	12	533	2.25141	0.333333	36.6667			294
71	SNV	G	A	30	1945	1.54242	0.0666667	35.3333			634
71	SNV	G	A	28	1854	1.51025	0.142857	36.1786			528
71	SNV	G	A	16	1310	1.22137	0.1875	35.8125			347
71	SNV	G	A	70	5932	1.18004	0.185714	35.7571	5'utr: "5'UTR"		100
72	SNV	G	A	5	148	3.37838	0.2	34.4			364
72	SNV	G	A	5	162	3.08642	0	35.6			303
72	SNV	G	A	15	748	2.00535	0	36.6667			326
74	SNV	G	A	145	3811	3.80478	0.22069	36.1034	CDS: CDS, Capsid: Capsid	CDS:p.Met1?	553
74	SNV	G	A	249	7521	3.31073	0.248996	36.0763	CDS: CDS, Capsid: Capsid	CDS:p.Met1?	535
74	SNV	G	A	55	2025	2.71605	0.0363636	35.6727	CDS: CDS, Capsid: Capsid	CDS:p.Met1?	634
74	SNV	G	A	144	6186	2.32784	0.166667	35.8194	CDS: "polyprotein CDS", Mature peptide: "anchored capsid protein peptide", Mature peptide: "capsid protein peptide"	ACW82998.1:p.Met1?	100
74	SNV	G	A	28	1359	2.06034	0.107143	35.6071	CDS: CDS, Capsid: Capsid	CDS:p.Met1?	347
74	SNV	G	A	11	551	1.99637	0.181818	36.0909	CDS: CDS, Capsid: Capsid	CDS:p.Met1?	294
74	SNV	G	A	38	1926	1.973	0.210526	36.3421	CDS: CDS, Capsid: Capsid	CDS:p.Met1?	528
74	SNV	G	A	11	809	1.3597	0.0909091	34.7273	CDS: CDS, Capsid: Capsid	CDS:p.Met1?	297
74	SNV	G	A	20	1922	1.04058	0.25	35.3	Mature peptide: "anchored capsid protein peptide", Mature peptide: "capsid protein peptide", CDS: "polyprotein CDS"	ACW82998.1:p.Met1?	104
75	SNV	G	A	14	175	8	0.285714	36.2857	CDS: CDS, Capsid: Capsid	CDS:p.Met1?	303
75	SNV	G	A	5	148	3.37838	0.2	38	CDS: CDS, Capsid: Capsid	CDS:p.Met1?	364
75	SNV	G	A	10	311	3.21543	0.1	35.1	CDS: CDS, Capsid: Capsid	CDS:p.Met1?	310
75	SNV	G	A	23	772	2.97927	0.130435	36.4348	CDS: CDS, Capsid: Capsid	CDS:p.Met1?	326
75	SNV	G	A	73	5007	1.45796	0.136986	36.0822	CDS: polyprotein, Mature peptide: anchored capsid protein, Mature peptide: capsid protein	ACW82998.1:p.Met1?	154
76	SNV	A	G	2	176	1.13636	0.5	24	CDS: CDS, Capsid: Capsid	CDS:p.Asn2Asp	303
77	SNV	C	A	96	3845	2.49675	0.239583	37.6875	CDS: CDS, Capsid: Capsid	CDS:p.Asn2Lys	553
77	SNV	C	A	124	7662	1.61838	0.266129	37.6532	CDS: CDS, Capsid: Capsid	CDS:p.Asn2Lys	535
77	SNV	C	A	19	1373	1.38383	0.210526	36.7368	CDS: CDS, Capsid: Capsid	CDS:p.Asn2Lys	347
77	SNV	C	A	87	6287	1.38381	0.218391	37.7816	CDS: "polyprotein CDS", Mature peptide: "anchored capsid protein peptide", Mature peptide: "capsid protein peptide"	ACW82998.1:p.Asn2Lys	100
77	SNV	C	A	11	826	1.33172	0.181818	37.3636	CDS: CDS, Capsid: Capsid	CDS:p.Asn2Lys	297
77	SNV	C	A	26	2066	1.25847	0	37.8846	CDS: CDS, Capsid: Capsid	CDS:p.Asn2Lys	634
77	SNV	C	A	22	1952	1.12705	0.227273	37.9091	CDS: CDS, Capsid: Capsid	CDS:p.Asn2Lys	528
77	SNV	C	A	6	553	1.08499	0.166667	37.8333	CDS: CDS, Capsid: Capsid	CDS:p.Asn2Lys	294
78	SNV	C	A	10	177	5.64972	0.3	38	CDS: CDS, Capsid: Capsid	CDS:p.Asn2Lys	303
78	SNV	C	A	12	793	1.51324	0.166667	37.8333	CDS: CDS, Capsid: Capsid	CDS:p.Asn2Lys	326
110	SNV	C	T	116	5559	2.08671	0.198276	35.8966	CDS: CDS, Capsid: Capsid		553
110	SNV	C	T	44	2696	1.63205	0.0909091	35.9773	CDS: CDS, Capsid: Capsid		528
110	SNV	C	T	158	10843	1.45716	0.265823	35.9177	CDS: CDS, Capsid: Capsid		535
110	SNV	C	T	11	833	1.32053	0.363636	36.9091	CDS: CDS, Capsid: Capsid		294
110	SNV	C	T	111	9185	1.20849	0.216216	35.9369	CDS: "polyprotein CDS", Mature peptide: "anchored capsid protein peptide", Mature peptide: "capsid protein peptide"		100
110	SNV	C	T	33	2818	1.17104	0.030303	35.4848	CDS: CDS, Capsid: Capsid		634
110	SNV	C	T	2	188	1.06383	0	38	CDS: CDS, Capsid: Capsid		589
111	SNV	C	T	12	300	4	0.333333	36	CDS: CDS, Capsid: Capsid		303
111	SNV	C	T	6	202	2.9703	0.333333	36.5	CDS: CDS, Capsid: Capsid		364
111	SNV	C	T	6	469	1.27932	0.166667	36	CDS: CDS, Capsid: Capsid		310
140	SNV	G	T	263	14185	1.85407	0.307985	36.5285	CDS: CDS, Capsid: Capsid		535
140	SNV	G	T	131	7426	1.76407	0.244275	36.5573	CDS: CDS, Capsid: Capsid		553
140	SNV	G	T	60	3579	1.67645	0.166667	36.4333	CDS: CDS, Capsid: Capsid		528
141	SNV	G	T	18	425	4.23529	0.277778	36.7778	CDS: CDS, Capsid: Capsid		303
141	SNV	G	T	10	585	1.7094	0.2	36.7	CDS: CDS, Capsid: Capsid		310
141	SNV	G	T	3	264	1.13636	0.333333	37.6667	CDS: CDS, Capsid: Capsid		364
141	SNV	G	T	15	1344	1.11607	0.2	36.8667	CDS: CDS, Capsid: Capsid		326
151	SNV	T	C	40	287	13.9373	0.375	37.25	CDS: CDS, Capsid: Capsid	CDS:p.Ser27Pro	364
160	SNV	G	A	5	320	1.5625	0.2	38	CDS: CDS, Capsid: Capsid	CDS:p.Ala30Thr	364
294	SNV	G	A	201	16120	1.2469	0.467662	37.3433	CDS: polyprotein, Mature peptide: anchored capsid protein, Mature peptide: capsid protein		154
345	SNV	T	C	286	21874	1.30749	0.468531	37.6014	CDS: CDS, Capsid: Capsid		535
533	SNV	A	T	7	612	1.14379	0.428571	37.2857	CDS: CDS, Membrane_glycoprotein: Membrane_glycoprotein	CDS:p.Asp154Val	303
595	SNV	C	A	12	859	1.39697	0.25	37.4167	CDS: CDS, Membrane Glycoprotein: Membrane Glycoprotein	CDS:p.Pro175Gln	297
596	SNV	C	A	4	283	1.41343	0.25	38	CDS: CDS, Membrane: Membrane	CDS:p.Pro175Gln	364
603	SNV	G	T	9	843	1.06762	0.333333	38	CDS: CDS, Membrane Glycoprotein: Membrane Glycoprotein	CDS:p.Val178Phe	297
604	SNV	G	T	4	298	1.34228	0.25	37.5	CDS: CDS, Membrane: Membrane	CDS:p.Val178Phe	364
657	SNV	T	C	3	291	1.03093	0	38	CDS: CDS, Membrane: Membrane		364
660	SNV	A	C	4	293	1.36519	0.5	38	CDS: CDS, Membrane: Membrane	CDS:p.Gln196His	364
687	SNV	T	C	123	11787	1.04352	0.349593	35.3252	CDS: "polyprotein CDS", Mature peptide: "membrane glycoprotein precursor peptide", Mature peptide: "membrane glycoprotein peptide"	ACW82998.1:p.Ser206Pro	100
688	SNV	T	C	7	595	1.17647	0.285714	37.4286	CDS: CDS, Membrane_glycoprotein: Membrane_glycoprotein	CDS:p.Ser206Pro	303
689	SNV	C	T	11	956	1.15063	0.454545	38	CDS: CDS, Membrane: Membrane		294
690	SNV	C	T	3	297	1.0101	0.333333	38	CDS: CDS, Membrane: Membrane		364
691	SNV	G	A	8	611	1.30933	0.5	37.375	CDS: CDS, Membrane_glycoprotein: Membrane_glycoprotein	CDS:p.Val207Met	303
697	SNV	C	T	3	296	1.01351	0.333333	38	CDS: CDS, Membrane: Membrane		364
701	SNV	C	A	11	966	1.13872	0.272727	36.9091	CDS: CDS, Membrane: Membrane		294
722	SNV	A	T	9	825	1.09091	0.444444	38	CDS: CDS, Membrane Glycoprotein: Membrane Glycoprotein		297
807	SNV	G	T	2	195	1.02564	0.5	38	CDS: CDS, Membrane: Membrane	CDS:p.Gly246*	589
809	SNV	A	T	4	194	2.06186	0.25	37.75	CDS: CDS, Membrane: Membrane		589
852	SNV	T	C	2	189	1.0582	0.5	38	CDS: CDS, Membrane: Membrane	CDS:p.Ser261Pro	589
856	SNV	T	G	24	2043	1.17474	0.291667	35.25	CDS: CDS, Membrane: Membrane	CDS:p.Ile262Ser	347
857	SNV	T	G	6	503	1.19284	0	34.6667	CDS: CDS, Membrane_glycoprotein: Membrane_glycoprotein	CDS:p.Ile262Ser	310
889	SNV	A	T	3	225	1.33333	0.333333	38	CDS: CDS, Membrane: Membrane	CDS:p.Met273Leu	364
891	SNV	C	A	10	680	1.47059	0.5	37.8	CDS: CDS, Membrane: Membrane	CDS:p.Leu274Met	294
891	SNV	C	A	3	230	1.30435	0.333333	38	CDS: CDS, Membrane: Membrane	CDS:p.Leu274Met	589
891	SNV	C	A	26	2098	1.23928	0.384615	37.2692	CDS: CDS, Membrane: Membrane	CDS:p.Leu274Met	347
891	SNV	C	A	8	714	1.12045	0.125	38	CDS: CDS, Membrane Glycoprotein: Membrane Glycoprotein	CDS:p.Leu274Met	297
891	SNV	C	A	27	2663	1.01389	0.37037	37.7037	CDS: CDS, Membrane: Membrane	CDS:p.Leu274Met	528
892	SNV	C	A	11	369	2.98103	0.454545	37.3636	CDS: CDS, Membrane_glycoprotein: Membrane_glycoprotein	CDS:p.Leu274Met	303
892	SNV	C	A	10	573	1.7452	0.4	38	CDS: CDS, Membrane_glycoprotein: Membrane_glycoprotein	CDS:p.Leu274Met	310
892	SNV	C	A	18	1265	1.42292	0.277778	37.6111	CDS: CDS, Membrane_glycoprotein: Membrane_glycoprotein	CDS:p.Leu274Met	326
897	SNV	A	T	10	681	1.46843	0.5	37.9	CDS: CDS, Membrane: Membrane	CDS:p.Thr276Ser	294
897	SNV	A	T	3	222	1.35135	0.333333	38	CDS: CDS, Membrane: Membrane	CDS:p.Thr276Ser	589
897	SNV	A	T	24	2063	1.16335	0.375	37.625	CDS: CDS, Membrane: Membrane	CDS:p.Thr276Ser	347
897	SNV	A	T	8	709	1.12835	0.125	37.625	CDS: CDS, Membrane Glycoprotein: Membrane Glycoprotein	CDS:p.Thr276Ser	297
897	SNV	A	T	28	2625	1.06667	0.357143	37.5357	CDS: CDS, Membrane: Membrane	CDS:p.Thr276Ser	528
898	SNV	A	T	12	369	3.25203	0.5	36.5	CDS: CDS, Membrane_glycoprotein: Membrane_glycoprotein	CDS:p.Thr276Ser	303
898	SNV	A	T	10	574	1.74216	0.4	38	CDS: CDS, Membrane_glycoprotein: Membrane_glycoprotein	CDS:p.Thr276Ser	310
898	SNV	A	T	18	1265	1.42292	0.277778	37.0556	CDS: CDS, Membrane_glycoprotein: Membrane_glycoprotein	CDS:p.Thr276Ser	326
901	SNV	C	G	11	386	2.84974	0.272727	38	CDS: CDS, Membrane_glycoprotein: Membrane_glycoprotein	CDS:p.Pro277Ala	303
903	SNV	T	G	10	705	1.41844	0.5	37.6	CDS: CDS, Membrane: Membrane	CDS:p.Ser278Ala	294
903	SNV	T	G	3	234	1.28205	0.333333	38	CDS: CDS, Membrane: Membrane	CDS:p.Ser278Ala	589
903	SNV	T	G	8	756	1.0582	0.125	37.875	CDS: CDS, Membrane Glycoprotein: Membrane Glycoprotein	CDS:p.Ser278Ala	297
903	SNV	T	G	29	2755	1.05263	0.37931	37.4138	CDS: CDS, Membrane: Membrane	CDS:p.Ser278Ala	528
903	SNV	T	G	23	2197	1.04688	0.347826	37.8261	CDS: CDS, Membrane: Membrane	CDS:p.Ser278Ala	347
904	SNV	T	G	14	411	3.40633	0.428571	37.5714	CDS: CDS, Membrane_glycoprotein: Membrane_glycoprotein	CDS:p.Ser278Ala	303
904	SNV	T	G	10	614	1.62866	0.4	37.7	CDS: CDS, Membrane_glycoprotein: Membrane_glycoprotein	CDS:p.Ser278Ala	310
904	SNV	T	G	19	1374	1.38282	0.315789	37.3158	CDS: CDS, Membrane_glycoprotein: Membrane_glycoprotein	CDS:p.Ser278Ala	326
908	SNV	T	G	3	237	1.26582	0	38	CDS: CDS, Membrane: Membrane	CDS:p.Met279Arg	364
912	SNV	C	T	3	237	1.26582	0	37.6667	CDS: CDS, Membrane: Membrane		364
922	SNV	G	A	6	438	1.36986	0.166667	37.1667	CDS: CDS, Envelope: Envelope	CDS:p.Val284Met	303
991	SNV	C	T	3	259	1.1583	0.333333	38	CDS: CDS, Envelope: Envelope	CDS:p.His307Tyr	364
1008	SNV	A	G	3	248	1.20968	0.333333	38	CDS: CDS, Envelope: Envelope	CDS:p.Thr313Ala	589
1009	SNV	C	G	12	836	1.43541	0.416667	38	CDS: CDS, Envelope: Envelope	CDS:p.Thr313Ser	294
1009	SNV	C	G	9	827	1.08827	0.444444	37.5556	CDS: CDS, Envelope: Envelope	CDS:p.Thr313Ser	297
1032	SNV	T	A	4	257	1.55642	0.5	38	CDS: CDS, Envelope: Envelope	CDS:p.Leu321Met	589
1032	SNV	A	G	3	283	1.06007	0	35.3333	CDS: CDS, Envelope: Envelope		364
1033	SNV	T	A	6	283	2.12014	0.333333	36	CDS: CDS, Envelope: Envelope	CDS:p.Leu321Met	364
1035	SNV	G	C	8	255	3.13725	0.375	37.875	CDS: CDS, Envelope: Envelope	CDS:p.Asp322His	589
1036	SNV	G	C	11	282	3.90071	0.363636	37	CDS: CDS, Envelope: Envelope	CDS:p.Asp322His	364
1036	SNV	G	C	10	652	1.53374	0.2	37.8	CDS: CDS, Envelope: Envelope	CDS:p.Asp322His	310
1048	SNV	T	C	25	1544	1.61917	0.48	36.92	CDS: CDS, Envelope: Envelope		326
1082	SNV	G	A	3	259	1.1583	0.333333	38	CDS: CDS, Envelope: Envelope	CDS:p.Arg337His	364
1114	SNV	C	T	16	190	8.42105	0.4375	37.5	CDS: CDS, Envelope: Envelope	CDS:p.Thr348Ile	589
1135	SNV	C	T	6	246	2.43902	0.166667	37.8333	CDS: CDS, Envelope: Envelope	CDS:p.Pro355Ser	364
1135	SNV	C	T	6	488	1.22951	0.166667	35.5	CDS: CDS, Envelope: Envelope	CDS:p.Pro355Ser	310
1152	SNV	T	C	9	456	1.97368	0.333333	38	CDS: CDS, Envelope: Envelope		310
1174	SNV	C	T	208	9233	2.25279	0.403846	37.3942	CDS: CDS, Envelope: Envelope	CDS:p.Ala368Val	535
1180	SNV	T	A	2	155	1.29032	0.5	38	CDS: CDS, Envelope: Envelope	CDS:p.Phe370Tyr	589
1215	SNV	G	T	19	1852	1.02592	0.421053	37.2105	CDS: CDS, Envelope: Envelope	CDS:p.Gly382Cys	347
1239	SNV	A	C	4	367	1.08992	0.25	33.5	CDS: CDS, Envelope: Envelope		303
1279	SNV	A	T	2	186	1.07527	0.5	38	CDS: CDS, Envelope: Envelope	CDS:p.Thr403Ser	364
1287	SNV	G	C	209	2063	10.1309	0.488038	37.311	CDS: CDS, Envelope: Envelope	CDS:p.Glu406Gln	634
1287	SNV	A	T	6	199	3.01508	0.5	37.6667	CDS: CDS, Envelope: Envelope		364
1287	SNV	A	T	4	311	1.28617	0.25	36.5	CDS: CDS, Envelope: Envelope		303
1312	SNV	A	T	3	280	1.07143	0.333333	38	CDS: CDS, Envelope: Envelope	CDS:p.Asn414Tyr	303
1314	SNV	C	T	3	280	1.07143	0.333333	38	CDS: CDS, Envelope: Envelope		303
1317	SNV	A	T	3	281	1.06762	0.333333	38	CDS: CDS, Envelope: Envelope	CDS:p.Leu415Phe	303
1320	SNV	A	G	5	282	1.77305	0.4	37.6	CDS: CDS, Envelope: Envelope		303
1322	SNV	A	G	5	350	1.42857	0.4	38	CDS: CDS, Envelope: Envelope	CDS:p.Tyr417Cys	310
1322	SNV	A	G	4	282	1.41844	0.5	38	CDS: CDS, Envelope: Envelope	CDS:p.Tyr417Cys	303
1322	SNV	A	T	3	282	1.06383	0.333333	37.6667	CDS: CDS, Envelope: Envelope	CDS:p.Tyr417Phe	303
1325	SNV	A	T	26	1858	1.39935	0.269231	36.9231	CDS: CDS, Envelope: Envelope		634
1326	SNV	A	T	4	269	1.48699	0.5	38	CDS: CDS, Envelope: Envelope		303
1326	SNV	A	T	5	344	1.45349	0.4	36.2	CDS: CDS, Envelope: Envelope		310
1348	SNV	G	T	4	368	1.08696	0.5	37	CDS: CDS, Envelope: Envelope	CDS:p.Gly426Trp	310
1360	SNV	A	T	2	125	1.6	0.5	38	CDS: CDS, Envelope: Envelope	CDS:p.Gln430Leu	589
1365	SNV	G	A	5	126	3.96825	0.2	37.4	CDS: CDS, Envelope: Envelope	CDS:p.Gly432Arg	589
1377	SNV	A	G	2	135	1.48148	0.5	38	CDS: CDS, Envelope: Envelope	CDS:p.Thr436Ala	589
1377	SNV	C	T	6	414	1.44928	0.5	37.8333	CDS: CDS, Envelope: Envelope		310
1379	SNV	A	T	45	530	8.49057	0.422222	37.7778	CDS: CDS, Envelope: Envelope		294
1379	SNV	A	T	592	7952	7.44467	0.385135	37.4392	CDS: "polyprotein CDS", Mature peptide: "envelope protein peptide"		100
1379	SNV	A	T	63	1566	4.02299	0.333333	37.8095	CDS: CDS, Envelope: Envelope		528
1379	SNV	A	T	15	503	2.98211	0.4	37.3333	CDS: CDS, Envelope: Envelope		297
1379	SNV	A	T	23	1484	1.54987	0.304348	37.1304	CDS: CDS, Envelope: Envelope		347
1379	SNV	A	T	2	136	1.47059	0.5	38	CDS: CDS, Envelope: Envelope		589
1379	SNV	A	T	19	1402	1.35521	0.473684	37.2105	Mature peptide: "envelope protein peptide", CDS: "polyprotein CDS"		104
1380	SNV	A	T	13	342	3.80117	0.461538	37.9231	CDS: CDS, Envelope: Envelope		303
1380	SNV	A	T	11	418	2.63158	0.363636	37.9091	CDS: CDS, Envelope: Envelope		310
1380	SNV	A	T	5	201	2.48756	0.4	37.6	CDS: CDS, Envelope: Envelope		364
1380	SNV	A	T	22	994	2.21328	0.363636	37.5	CDS: CDS, Envelope: Envelope		326
1380	SNV	A	T	211	18248	1.15629	0.412322	37.5403	CDS: polyprotein, Mature peptide: envelope protein		154
1383	SNV	C	T	30	547	5.48446	0.433333	37.7667	CDS: CDS, Envelope: Envelope	CDS:p.His438Tyr	294
1383	SNV	C	T	290	8472	3.42304	0.393103	37.4586	CDS: "polyprotein CDS", Mature peptide: "envelope protein peptide"	ACW82998.1:p.His438Tyr	100
1383	SNV	C	T	42	1612	2.60546	0.285714	37.7619	CDS: CDS, Envelope: Envelope	CDS:p.His438Tyr	528
1383	SNV	C	T	181	7581	2.38755	0.370166	37.5691	CDS: CDS, Envelope: Envelope	CDS:p.His438Tyr	535
1383	SNV	C	T	60	4355	1.37773	0.333333	37.3167	CDS: CDS, Envelope: Envelope	CDS:p.His438Tyr	553
1383	SNV	C	T	7	509	1.37525	0.428571	37.5714	CDS: CDS, Envelope: Envelope	CDS:p.His438Tyr	297
1384	SNV	A	T	9	505	1.78218	0.444444	38	CDS: CDS, Envelope: Envelope	CDS:p.His438Leu	297
1384	SNV	C	T	3	205	1.46341	0.333333	37.6667	CDS: CDS, Envelope: Envelope	CDS:p.His438Tyr	364
1384	SNV	C	T	5	361	1.38504	0.2	38	CDS: CDS, Envelope: Envelope	CDS:p.His438Tyr	303
1384	SNV	C	T	6	437	1.373	0.333333	38	CDS: CDS, Envelope: Envelope	CDS:p.His438Tyr	310
1384	SNV	C	T	12	1017	1.17994	0.25	37.9167	CDS: CDS, Envelope: Envelope	CDS:p.His438Tyr	326
1384	SNV	A	T	17	1520	1.11842	0.470588	36.6471	CDS: CDS, Envelope: Envelope	CDS:p.His438Leu	347
1385	SNV	A	T	6	431	1.39211	0.5	38	CDS: CDS, Envelope: Envelope	CDS:p.His438Leu	310
1385	SNV	A	T	11	998	1.1022	0.454545	37.9091	CDS: CDS, Envelope: Envelope	CDS:p.His438Leu	326
1387	SNV	G	T	3	211	1.4218	0.333333	38	CDS: CDS, Envelope: Envelope	CDS:p.Gly439*	364
1388	SNV	A	C	2	138	1.44928	0.5	38	CDS: CDS, Envelope: Envelope		589
1388	SNV	A	C	7	514	1.36187	0.428571	37.4286	CDS: CDS, Envelope: Envelope		297
1388	SNV	A	C	17	1519	1.11916	0.411765	37.9412	CDS: CDS, Envelope: Envelope		347
1403	SNV	A	T	9	604	1.49007	0.222222	36.5556	CDS: CDS, Envelope: Envelope		294
1403	SNV	A	T	6	539	1.11317	0.5	37	CDS: CDS, Envelope: Envelope		297
1408	SNV	C	A	2	145	1.37931	0.5	38	CDS: CDS, Envelope: Envelope	CDS:p.Pro446His	589
1496	SNV	A	T	4	389	1.02828	0.25	37.75	CDS: CDS, Envelope: Envelope	CDS:p.Glu475Val	303
1503	SNV	C	T	6	568	1.05634	0.333333	37	CDS: CDS, Envelope: Envelope		297
1504	SNV	T	G	11	731	1.50479	0.454545	37.6364	CDS: CDS, Envelope: Envelope	CDS:p.Leu478Arg	294
1504	SNV	T	G	31	2073	1.49542	0.483871	37.6452	CDS: CDS, Envelope: Envelope	CDS:p.Leu478Arg	528
1505	SNV	T	G	7	548	1.27737	0.428571	37.5714	CDS: CDS, Envelope: Envelope	CDS:p.Leu478Arg	310
1509	SNV	A	G	2	146	1.36986	0.5	38	CDS: CDS, Envelope: Envelope	CDS:p.Thr480Ala	589
1510	SNV	A	G	4	393	1.01781	0.25	37.75	CDS: CDS, Envelope: Envelope	CDS:p.Thr480Ala	303
1512	SNV	A	G	2	145	1.37931	0.5	37	CDS: CDS, Envelope: Envelope	CDS:p.Met481Val	589
1515	SNV	G	T	5	377	1.32626	0.2	37.6	CDS: CDS, Envelope: Envelope	CDS:p.Met481Ile	303
1524	SNV	T	C	3	148	2.02703	0.333333	38	CDS: CDS, Envelope: Envelope	CDS:p.Ser485Pro	589
1528	SNV	G	T	2	149	1.34228	0.5	38	CDS: CDS, Envelope: Envelope	CDS:p.Trp486Leu	589
1530	SNV	C	T	2	148	1.35135	0.5	38	CDS: CDS, Envelope: Envelope	CDS:p.Leu487Phe	589
1535	SNV	T	A	2	180	1.11111	0.5	36.5	CDS: CDS, Envelope: Envelope	CDS:p.Val488Asp	364
1537	SNV	C	T	5	394	1.26904	0.4	38	CDS: CDS, Envelope: Envelope	CDS:p.His489Tyr	303
1539	SNV	C	G	5	389	1.28535	0.4	38	CDS: CDS, Envelope: Envelope	CDS:p.His489Gln	303
1543	SNV	A	C	23	1749	1.31504	0.478261	37.1739	CDS: CDS, Envelope: Envelope	CDS:p.Gln491Pro	347
1544	SNV	A	C	7	396	1.76768	0.428571	37.5714	CDS: CDS, Envelope: Envelope	CDS:p.Gln491Pro	303
1547	SNV	G	T	6	394	1.52284	0.5	37.8333	CDS: CDS, Envelope: Envelope	CDS:p.Trp492Leu	303
1552	SNV	C	G	6	399	1.50376	0.5	38	CDS: CDS, Envelope: Envelope	CDS:p.Leu494Val	303
1554	SNV	A	G	6	398	1.50754	0.5	38	CDS: CDS, Envelope: Envelope		303
1565	SNV	G	T	2	145	1.37931	0.5	37.5	CDS: CDS, Envelope: Envelope		589
1568	SNV	A	G	2	142	1.40845	0.5	38	CDS: CDS, Envelope: Envelope		589
1605	SNV	A	T	2	131	1.52672	0.5	38	CDS: CDS, Envelope: Envelope	CDS:p.Asn512Tyr	589
1640	SNV	C	T	2	176	1.13636	0.5	38	CDS: CDS, Envelope: Envelope	CDS:p.Ala523Val	364
1643	SNV	A	G	2	174	1.14943	0.5	38	CDS: CDS, Envelope: Envelope	CDS:p.His524Arg	364
1646	SNV	A	G	2	126	1.5873	0.5	29.5	CDS: CDS, Envelope: Envelope		589
1655	SNV	A	G	2	176	1.13636	0.5	38	CDS: CDS, Envelope: Envelope	CDS:p.Gln528Arg	364
1657	SNV	A	C	2	126	1.5873	0.5	38	CDS: CDS, Envelope: Envelope	CDS:p.Glu529Ala	589
1691	SNV	T	C	3	175	1.71429	0.333333	38	CDS: CDS, Envelope: Envelope	CDS:p.Met540Thr	364
1733	SNV	G	T	2	166	1.20482	0	38	CDS: CDS, Envelope: Envelope	CDS:p.Gly554Val	364
1748	SNV	C	T	9	705	1.2766	0.333333	37.6667	CDS: CDS, Envelope: Envelope		294
1748	SNV	C	T	8	739	1.08254	0.375	38	CDS: CDS, Envelope: Envelope		297
1752	SNV	G	T	9	694	1.29683	0.333333	37.5556	CDS: CDS, Envelope: Envelope	CDS:p.Gly561*	294
1752	SNV	G	T	8	741	1.07962	0.375	37.875	CDS: CDS, Envelope: Envelope	CDS:p.Gly561*	297
1753	SNV	G	T	9	385	2.33766	0.444444	38	CDS: CDS, Envelope: Envelope	CDS:p.Gly561*	303
1797	SNV	A	G	3	168	1.78571	0	38	CDS: CDS, Envelope: Envelope		364
1810	SNV	T	G	2	138	1.44928	0.5	38	CDS: CDS, Envelope: Envelope	CDS:p.Val580Gly	589
1825	SNV	T	G	4	354	1.12994	0.5	38	CDS: CDS, Envelope: Envelope	CDS:p.Ser585Ala	303
1845	SNV	G	A	6	535	1.1215	0.5	38	CDS: CDS, Envelope: Envelope	CDS:p.Val592Met	294
1902	SNV	C	T	21	930	2.25806	0.47619	37.4762	CDS: CDS, Envelope: Envelope		326
1920	SNV	C	T	4	143	2.7972	0.25	38	CDS: CDS, Envelope: Envelope		364
1920	SNV	C	T	4	342	1.16959	0.5	37	CDS: CDS, Envelope: Envelope		303
1925	SNV	G	A	25	116	21.5517	0.4	37.56	CDS: CDS, Envelope: Envelope		589
1925	SNV	G	T	201	7876	2.55206	0.39801	37.4577	CDS: CDS, Envelope: Envelope		535
1925	SNV	G	T	12	490	2.44898	0.333333	37.75	CDS: CDS, Envelope: Envelope		294
1925	SNV	G	T	37	1672	2.21292	0.297297	37.7568	CDS: CDS, Envelope: Envelope		528
1925	SNV	G	T	83	4705	1.76408	0.349398	37.5181	CDS: CDS, Envelope: Envelope		553
1925	SNV	G	T	6	499	1.2024	0	38	CDS: CDS, Envelope: Envelope		297
1927	SNV	C	G	12	495	2.42424	0.333333	37.8333	CDS: CDS, Envelope: Envelope	CDS:p.Thr619Ser	294
1927	SNV	C	G	147	8674	1.69472	0.319728	37.1429	CDS: "polyprotein CDS", Mature peptide: "envelope protein peptide"	ACW82998.1:p.Thr619Ser	100
1927	SNV	C	G	113	7965	1.41871	0.40708	37.5133	CDS: CDS, Envelope: Envelope	CDS:p.Thr619Ser	535
1927	SNV	C	G	60	4742	1.26529	0.4	37.2667	CDS: CDS, Envelope: Envelope	CDS:p.Thr619Ser	553
1928	SNV	C	T	2	115	1.73913	0.5	38	CDS: CDS, Envelope: Envelope		589
1932	SNV	G	A	12	511	2.34834	0.333333	37.6667	CDS: CDS, Envelope: Envelope	CDS:p.Asp621Asn	294
1932	SNV	G	A	148	8741	1.69317	0.324324	37.4392	CDS: "polyprotein CDS", Mature peptide: "envelope protein peptide"	ACW82998.1:p.Asp621Asn	100
1932	SNV	G	A	111	7960	1.39447	0.405405	37.8649	CDS: CDS, Envelope: Envelope	CDS:p.Asp621Asn	535
1932	SNV	G	A	55	4820	1.14108	0.418182	37.6909	CDS: CDS, Envelope: Envelope	CDS:p.Asp621Asn	553
1932	SNV	G	A	18	1711	1.05202	0.333333	37.7222	CDS: CDS, Envelope: Envelope	CDS:p.Asp621Asn	528
1940	SNV	A	G	6	518	1.1583	0.166667	34.3333	CDS: CDS, Envelope: Envelope		294
1941	SNV	A	G	4	351	1.1396	0.25	38	CDS: CDS, Envelope: Envelope		303
1979	SNV	C	T	2	160	1.25	0	36	CDS: CDS, Envelope: Envelope	CDS:p.Pro636Leu	364
2003	SNV	A	T	2	123	1.62602	0.5	38	CDS: CDS, Envelope: Envelope		589
2006	SNV	C	A	16	1598	1.00125	0.4375	37.9375	CDS: CDS, Envelope: Envelope		347
2007	SNV	C	A	4	153	2.61438	0.25	38	CDS: CDS, Envelope: Envelope		364
2022	SNV	A	C	2	153	1.30719	0.5	38	CDS: CDS, Envelope: Envelope	CDS:p.Glu650Asp	364
2031	SNV	T	C	4	166	2.40964	0.5	38	CDS: CDS, Envelope: Envelope		364
2033	SNV	G	A	4	169	2.36686	0.5	38	CDS: CDS, Envelope: Envelope	CDS:p.Gly654Asp	364
2043	SNV	A	T	6	134	4.47761	0.5	36.5	CDS: CDS, Envelope: Envelope	CDS:p.Ile658Phe	589
2043	SNV	A	G	2	134	1.49254	0.5	37.5	CDS: CDS, Envelope: Envelope	CDS:p.Ile658Val	589
2053	SNV	G	T	2	174	1.14943	0.5	37.5	CDS: CDS, Envelope: Envelope	CDS:p.Gly661Trp	364
2055	SNV	G	A	2	134	1.49254	0.5	37.5	CDS: CDS, Envelope: Envelope	CDS:p.Ala662Thr	589
2067	SNV	A	G	2	176	1.13636	0.5	38	CDS: CDS, Envelope: Envelope		364
2079	SNV	A	G	18	1163	1.54772	0.5	37	CDS: CDS, Envelope: Envelope		326
2118	SNV	G	A	2	138	1.44928	0	38	CDS: CDS, Envelope: Envelope	CDS:p.Glu683Lys	589
2118	SNV	G	A	7	614	1.14007	0	38	CDS: CDS, Envelope: Envelope	CDS:p.Glu683Lys	297
2119	SNV	A	T	2	139	1.43885	0.5	38	CDS: CDS, Envelope: Envelope	CDS:p.Glu683Val	589
2119	SNV	G	A	2	184	1.08696	0	38	CDS: CDS, Envelope: Envelope	CDS:p.Glu683Lys	364
2130	SNV	C	T	2	142	1.40845	0.5	38	CDS: CDS, Envelope: Envelope	CDS:p.Arg687*	589
2142	SNV	A	T	2	146	1.36986	0.5	38	CDS: CDS, Envelope: Envelope	CDS:p.Arg691Trp	589
2143	SNV	A	G	2	167	1.1976	0.5	37	CDS: CDS, Envelope: Envelope	CDS:p.Arg691Gly	364
2160	SNV	G	A	6	573	1.04712	0	34.3333	CDS: CDS, Envelope: Envelope	CDS:p.Asp697Asn	297
2163	SNV	A	G	2	142	1.40845	0.5	37.5	CDS: CDS, Envelope: Envelope	CDS:p.Thr698Ala	589
2211	SNV	A	G	2	155	1.29032	0.5	38	CDS: CDS, Envelope: Envelope	CDS:p.Lys714Glu	589
2213	SNV	A	C	39	1426	2.73492	0.333333	37.5641	CDS: CDS, Envelope: Envelope	CDS:p.Lys714Asn	347
2213	SNV	A	C	12	519	2.31214	0.333333	37.8333	CDS: CDS, Envelope: Envelope	CDS:p.Lys714Asn	297
2213	SNV	A	C	199	9339	2.13085	0.437186	37.3518	CDS: "polyprotein CDS", Mature peptide: "envelope protein peptide"	ACW82998.1:p.Lys714Asn	100
2213	SNV	A	C	3	154	1.94805	0.333333	38	CDS: CDS, Envelope: Envelope	CDS:p.Lys714Asn	589
2213	SNV	A	C	53	2789	1.90032	0.0188679	37.7736	CDS: CDS, Envelope: Envelope	CDS:p.Lys714Asn	634
2213	SNV	A	C	81	4988	1.6239	0.345679	37.6914	CDS: CDS, Envelope: Envelope	CDS:p.Lys714Asn	553
2213	SNV	A	C	8	562	1.42349	0.125	37.75	CDS: CDS, Envelope: Envelope	CDS:p.Lys714Asn	294
2213	SNV	A	C	28	2062	1.3579	0.392857	37.7857	CDS: CDS, Envelope: Envelope	CDS:p.Lys714Asn	528
2214	SNV	A	C	11	210	5.2381	0.454545	37	CDS: CDS, Envelope: Envelope	CDS:p.Lys714Asn	303
2214	SNV	A	C	21	882	2.38095	0.47619	36.381	CDS: CDS, Envelope: Envelope	CDS:p.Lys714Asn	326
2214	SNV	A	C	2	125	1.6	0.5	38	CDS: CDS, Envelope: Envelope	CDS:p.Lys714Asn	364
2214	SNV	A	C	4	371	1.07817	0.5	37.75	CDS: CDS, Envelope: Envelope	CDS:p.Lys714Asn	310
2226	SNV	G	T	13	534	2.43446	0.307692	36.5385	CDS: CDS, Envelope: Envelope	CDS:p.Val719Phe	297
2226	SNV	G	T	214	9314	2.29762	0.471963	37.2383	CDS: "polyprotein CDS", Mature peptide: "envelope protein peptide"	ACW82998.1:p.Val719Phe	100
2226	SNV	G	T	32	1432	2.23464	0.28125	37.3125	CDS: CDS, Envelope: Envelope	CDS:p.Val719Phe	347
2226	SNV	G	T	3	153	1.96078	0.333333	38	CDS: CDS, Envelope: Envelope	CDS:p.Val719Phe	589
2226	SNV	G	T	56	2892	1.93638	0.0178571	37.3214	CDS: CDS, Envelope: Envelope	CDS:p.Val719Phe	634
2226	SNV	G	T	8	561	1.42602	0.125	36.875	CDS: CDS, Envelope: Envelope	CDS:p.Val719Phe	294
2226	SNV	G	T	27	2056	1.31323	0.444444	37.7778	CDS: CDS, Envelope: Envelope	CDS:p.Val719Phe	528
2227	SNV	G	T	9	215	4.18605	0.333333	35.2222	CDS: CDS, Envelope: Envelope	CDS:p.Val719Phe	303
2227	SNV	G	T	16	897	1.78372	0.3125	37.8125	CDS: CDS, Envelope: Envelope	CDS:p.Val719Phe	326
2227	SNV	G	T	2	128	1.5625	0.5	37.5	CDS: CDS, Envelope: Envelope	CDS:p.Val719Phe	364
2233	SNV	G	A	3	126	2.38095	0.333333	38	CDS: CDS, Envelope: Envelope	CDS:p.Gly721Arg	364
2239	SNV	G	C	4	133	3.00752	0.25	37.75	CDS: CDS, Envelope: Envelope	CDS:p.Ala723Pro	364
2239	SNV	G	C	3	218	1.37615	0	33	CDS: CDS, Envelope: Envelope	CDS:p.Ala723Pro	303
2246	SNV	G	C	4	141	2.83688	0.25	38	CDS: CDS, Envelope: Envelope	CDS:p.Gly725Ala	364
2246	SNV	G	C	4	226	1.76991	0.25	38	CDS: CDS, Envelope: Envelope	CDS:p.Gly725Ala	303
2264	SNV	T	C	10	625	1.6	0.4	36.3	CDS: CDS, Envelope: Envelope		297
2265	SNV	T	G	6	174	3.44828	0.5	38	CDS: CDS, Envelope: Envelope	CDS:p.Ser732Ala	589
2265	SNV	T	C	4	257	1.55642	0.5	35.5	CDS: CDS, Envelope: Envelope		303
2265	SNV	T	C	6	473	1.2685	0.5	37	CDS: CDS, Envelope: Envelope		310
2265	SNV	T	C	11	995	1.10553	0.363636	37.9091	CDS: CDS, Envelope: Envelope		326
2266	SNV	T	G	4	258	1.55039	0.5	38	CDS: CDS, Envelope: Envelope	CDS:p.Ser732Ala	303
2270	SNV	G	A	4	179	2.23464	0.5	38	CDS: CDS, Envelope: Envelope	CDS:p.Trp733*	589
2271	SNV	G	A	5	261	1.91571	0.4	36.2	CDS: CDS, Envelope: Envelope	CDS:p.Trp733*	303
2273	SNV	T	C	4	172	2.32558	0.5	37.5	CDS: CDS, Envelope: Envelope		589
2306	SNV	G	T	2	172	1.16279	0.5	38	CDS: CDS, Envelope: Envelope	CDS:p.Trp745Cys	589
2315	SNV	A	G	567	5226	10.8496	0.199295	37.261	CDS: CDS, Envelope: Envelope		634
2339	SNV	G	A	115	5488	2.09548	0.286957	37.487	CDS: CDS, Envelope: Envelope		634
2339	SNV	G	T	2	185	1.08108	0.5	38	CDS: CDS, Envelope: Envelope		589
2350	SNV	A	T	6	312	1.92308	0.333333	35	CDS: CDS, Envelope: Envelope	CDS:p.Ile760Phe	303
2353	SNV	G	C	3	194	1.54639	0	38	CDS: CDS, Envelope: Envelope	CDS:p.Ala761Pro	364
2373	SNV	T	A	2	200	1	0.5	38	CDS: CDS, Envelope: Envelope	CDS:p.Tyr768Asn	589
2387	SNV	G	A	167	10646	1.56866	0.401198	37.3832	CDS: "polyprotein CDS", Mature peptide: "envelope protein peptide"	ACW82998.1:p.Met772Ile	100
2387	SNV	G	A	10	712	1.40449	0.3	36.7	CDS: CDS, Envelope: Envelope	CDS:p.Met772Ile	294
2387	SNV	G	A	142	11658	1.21805	0.359155	37.7183	CDS: CDS, Envelope: Envelope	CDS:p.Met772Ile	535
2387	SNV	G	A	79	7209	1.09585	0.341772	37.8987	CDS: CDS, Envelope: Envelope	CDS:p.Met772Ile	553
2390	SNV	T	C	174	10686	1.6283	0.390805	36.8448	CDS: "polyprotein CDS", Mature peptide: "envelope protein peptide"		100
2390	SNV	T	C	10	731	1.36799	0.3	37.6	CDS: CDS, Envelope: Envelope		294
2390	SNV	T	C	97	7326	1.32405	0.319588	37.3402	CDS: CDS, Envelope: Envelope		553
2390	SNV	T	C	156	11889	1.31214	0.352564	37.4295	CDS: CDS, Envelope: Envelope		535
2390	SNV	T	A	2	196	1.02041	0.5	38	CDS: CDS, Envelope: Envelope		589
2391	SNV	T	A	4	244	1.63934	0	38	CDS: CDS, Envelope: Envelope		364
2391	SNV	T	A	5	349	1.43266	0.2	36.2	CDS: CDS, Envelope: Envelope		303
2391	SNV	T	C	13	1250	1.04	0.461538	37.6154	CDS: CDS, Envelope: Envelope		326
2405	SNV	G	A	5	353	1.41643	0.4	38	CDS: CDS, Ns1: Ns1	CDS:p.Gly778Glu	303
2408	SNV	G	T	5	360	1.38889	0.4	35	CDS: CDS, Ns1: Ns1	CDS:p.Cys779Phe	303
2439	SNV	A	G	4	365	1.09589	0.25	37	CDS: CDS, Ns1: Ns1		303
2459	SNV	T	C	6	349	1.7192	0.5	38	CDS: CDS, Ns1: Ns1	CDS:p.Val796Ala	303
2476	SNV	C	T	11	935	1.17647	0.272727	36.4545	CDS: CDS, NS1: NS1	CDS:p.Thr802Ile	297
2476	SNV	C	T	3	255	1.17647	0.333333	35	CDS: CDS, NS1: NS1	CDS:p.Thr802Ile	589
2476	SNV	C	T	33	2823	1.16897	0.181818	36.4545	CDS: CDS, NS1: NS1	CDS:p.Thr802Ile	347
2477	SNV	C	T	23	1575	1.46032	0.173913	35.6957	CDS: CDS, Ns1: Ns1	CDS:p.Thr802Ile	326
2477	SNV	C	T	10	784	1.27551	0.2	36.5	CDS: CDS, Ns1: Ns1	CDS:p.Thr802Ile	310
2497	SNV	T	C	9	856	1.0514	0.444444	38	CDS: CDS, NS1: NS1	CDS:p.Phe809Ser	294
2565	SNV	A	C	14	894	1.566	0.285714	37.4286	CDS: CDS, NS1: NS1	CDS:p.Ile832Leu	297
2565	SNV	A	C	9	870	1.03448	0.444444	37.4444	CDS: CDS, NS1: NS1	CDS:p.Ile832Leu	294
2572	SNV	C	T	16	866	1.84758	0.375	37.75	CDS: CDS, NS1: NS1	CDS:p.Ser834Leu	297
2572	SNV	C	T	13	842	1.54394	0.384615	37.3846	CDS: CDS, NS1: NS1	CDS:p.Ser834Leu	294
2576	SNV	C	G	11	900	1.22222	0.363636	38	CDS: CDS, NS1: NS1		297
2650	SNV	A	T	94	8118	1.15792	0.308511	36.883	CDS: "polyprotein CDS", Mature peptide: "nonstructural protein NS1 peptide"	ACW82998.1:p.Lys860Ile	100
2686	SNV	T	G	4	361	1.10803	0.25	38	CDS: CDS, NS1: NS1	CDS:p.Leu872Val	364
2710	SNV	A	G	7	524	1.33588	0.428571	36.7143	CDS: CDS, Ns1: Ns1	CDS:p.Arg880Gly	303
2721	SNV	C	T	4	348	1.14943	0.25	36.75	CDS: CDS, NS1: NS1		364
2759	SNV	T	C	451	8762	5.14723	0.452328	37.1863	CDS: "polyprotein CDS", Mature peptide: "nonstructural protein NS1 peptide"		100
2791	SNV	C	A	17	814	2.08845	0.411765	37.9412	CDS: CDS, NS1: NS1	CDS:p.Thr907Asn	294
2791	SNV	C	A	187	9711	1.92565	0.352941	37.1283	CDS: "polyprotein CDS", Mature peptide: "nonstructural protein NS1 peptide"	ACW82998.1:p.Thr907Asn	100
2791	SNV	C	A	4	251	1.59363	0.5	37.75	CDS: CDS, NS1: NS1	CDS:p.Thr907Asn	589
2791	SNV	C	A	30	2874	1.04384	0.233333	37.7	CDS: CDS, NS1: NS1	CDS:p.Thr907Asn	528
2792	SNV	C	A	8	478	1.67364	0.375	37.75	CDS: CDS, Ns1: Ns1	CDS:p.Thr907Asn	303
2793	SNV	T	G	11	809	1.3597	0.454545	37.9091	CDS: CDS, NS1: NS1	CDS:p.Phe908Val	294
2793	SNV	T	G	10	801	1.24844	0.3	36.6	CDS: CDS, NS1: NS1	CDS:p.Phe908Val	297
2797	SNV	T	G	11	817	1.34639	0.454545	38	CDS: CDS, NS1: NS1	CDS:p.Ile909Ser	294
2797	SNV	T	G	10	796	1.25628	0.3	37.6	CDS: CDS, NS1: NS1	CDS:p.Ile909Ser	297
2847	SNV	A	G	11	883	1.24575	0.454545	38	CDS: CDS, NS1: NS1	CDS:p.Asn926Asp	294
2847	SNV	A	G	33	2746	1.20175	0.30303	37.9091	CDS: CDS, NS1: NS1	CDS:p.Asn926Asp	528
2847	SNV	A	G	118	10307	1.14485	0.40678	37.4661	CDS: "polyprotein CDS", Mature peptide: "nonstructural protein NS1 peptide"	ACW82998.1:p.Asn926Asp	100
2848	SNV	A	G	10	524	1.9084	0.5	36.5	CDS: CDS, Ns1: Ns1	CDS:p.Asn926Asp	303
2857	SNV	A	G	14	873	1.60367	0.428571	36.5	CDS: CDS, NS1: NS1	CDS:p.Glu929Gly	294
2857	SNV	A	G	11	826	1.33172	0.272727	37.2727	CDS: CDS, NS1: NS1	CDS:p.Glu929Gly	297
2857	SNV	A	G	129	10297	1.25279	0.379845	36.5504	CDS: "polyprotein CDS", Mature peptide: "nonstructural protein NS1 peptide"	ACW82998.1:p.Glu929Gly	100
2858	SNV	A	G	10	550	1.81818	0.4	37.6	CDS: CDS, Ns1: Ns1	CDS:p.Glu929Gly	303
2858	SNV	A	G	6	596	1.00671	0.166667	37.3333	CDS: CDS, Ns1: Ns1	CDS:p.Glu929Gly	310
2879	SNV	A	T	10	817	1.22399	0.4	37.9	CDS: CDS, NS1: NS1		297
2879	SNV	A	T	10	876	1.14155	0.4	37.2	CDS: CDS, NS1: NS1		294
2880	SNV	A	T	10	617	1.62075	0.4	37.9	CDS: CDS, Ns1: Ns1		303
2910	SNV	C	T	10	842	1.18765	0.5	38	CDS: CDS, NS1: NS1	CDS:p.Arg947Cys	294
2914	SNV	A	T	10	834	1.19904	0.5	38	CDS: CDS, NS1: NS1	CDS:p.Asp948Val	294
2917	SNV	C	G	10	861	1.16144	0.5	37.9	CDS: CDS, NS1: NS1	CDS:p.Ser949Cys	294
2924	SNV	C	G	7	700	1	0.428571	38	CDS: CDS, Ns1: Ns1	CDS:p.Thr951Ser	303
2927	SNV	A	T	13	876	1.48402	0.461538	37.3846	CDS: CDS, NS1: NS1	CDS:p.Gln952His	294
2927	SNV	A	T	10	820	1.21951	0.3	37.1	CDS: CDS, NS1: NS1	CDS:p.Gln952His	297
2928	SNV	A	T	9	688	1.30814	0.333333	36.4444	CDS: CDS, Ns1: Ns1	CDS:p.Gln952His	303
2933	SNV	G	T	7	675	1.03704	0.428571	35.5714	CDS: CDS, Ns1: Ns1	CDS:p.Cys954Phe	303
2948	SNV	G	T	185	11211	1.65017	0.486486	37.4	CDS: CDS, NS1: NS1	CDS:p.Met959Ile	535
2948	SNV	G	T	3	225	1.33333	0.333333	38	CDS: CDS, NS1: NS1	CDS:p.Met959Ile	589
2948	SNV	G	T	9	884	1.0181	0.333333	37.5556	CDS: CDS, NS1: NS1	CDS:p.Met959Ile	294
2949	SNV	G	T	20	716	2.7933	0.45	36.9	CDS: CDS, Ns1: Ns1	CDS:p.Met959Ile	303
2949	SNV	G	T	5	255	1.96078	0.4	35.4	CDS: CDS, NS1: NS1	CDS:p.Met959Ile	364
2949	SNV	G	T	8	663	1.20664	0.5	36.375	CDS: CDS, Ns1: Ns1	CDS:p.Met959Ile	310
2949	SNV	G	T	15	1434	1.04603	0.266667	37.8	CDS: CDS, Ns1: Ns1	CDS:p.Met959Ile	326
2990	SNV	G	T	11	850	1.29412	0.454545	36.5455	CDS: CDS, NS1: NS1	CDS:p.Met973Ile	294
2991	SNV	G	T	7	696	1.00575	0.428571	34.4286	CDS: CDS, Ns1: Ns1	CDS:p.Met973Ile	310
3042	SNV	T	C	2	191	1.04712	0.5	38	CDS: CDS, NS1: NS1	CDS:p.Ser991Pro	589
3061	SNV	C	G	25	2109	1.1854	0.36	36.08	CDS: CDS, NS1: NS1	CDS:p.Thr997Arg	634
3074	SNV	G	A	4	152	2.63158	0.5	37	CDS: CDS, NS1: NS1		589
3089	SNV	T	C	7	503	1.39165	0.285714	37.8571	CDS: CDS, Ns1: Ns1	CDS:p.Leu1006Pro	303
3089	SNV	T	C	7	555	1.26126	0.142857	37.1429	CDS: CDS, Ns1: Ns1	CDS:p.Leu1006Pro	310
3103	SNV	T	A	7	636	1.10063	0.285714	37	CDS: CDS, NS1: NS1	CDS:p.Val1011Asp	297
3104	SNV	T	A	3	205	1.46341	0.333333	37	CDS: CDS, NS1: NS1	CDS:p.Val1011Asp	364
3104	SNV	T	A	5	407	1.2285	0.4	38	CDS: CDS, Ns1: Ns1	CDS:p.Val1011Asp	303
3104	SNV	T	A	12	1026	1.16959	0.166667	37.9167	CDS: CDS, Ns1: Ns1	CDS:p.Val1011Asp	326
3115	SNV	G	A	2	200	1	0.5	37.5	CDS: CDS, NS1: NS1	CDS:p.Glu1015Lys	364
3124	SNV	T	A	2	122	1.63934	0.5	38	CDS: CDS, NS1: NS1	CDS:p.Ile1018Asn	589
3124	SNV	T	C	2	122	1.63934	0.5	38	CDS: CDS, NS1: NS1	CDS:p.Ile1018Thr	589
3143	SNV	G	T	2	169	1.18343	0.5	37.5	CDS: CDS, NS1: NS1	CDS:p.Gly1024Val	364
3191	SNV	C	G	2	181	1.10497	0.5	38	CDS: CDS, NS1: NS1	CDS:p.Ala1040Gly	364
3240	SNV	G	A	98	9256	1.05877	0.316327	37.0612	CDS: "polyprotein CDS", Mature peptide: "nonstructural protein NS1 peptide"	ACW82998.1:p.Gly1057Ser	100
3241	SNV	G	A	2	184	1.08696	0.5	37.5	CDS: CDS, NS1: NS1	CDS:p.Gly1057Ser	364
3246	SNV	C	A	2	191	1.04712	0.5	38	CDS: CDS, NS1: NS1		364
3249	SNV	G	T	2	129	1.55039	0.5	38	CDS: CDS, NS1: NS1	CDS:p.Val1060Phe	589
3251	SNV	T	A	5	130	3.84615	0.4	38	CDS: CDS, NS1: NS1		589
3251	SNV	T	A	11	590	1.86441	0.454545	37.9091	CDS: CDS, NS1: NS1		297
3251	SNV	T	A	145	9531	1.52135	0.4	37.531	CDS: "polyprotein CDS", Mature peptide: "nonstructural protein NS1 peptide"		100
3251	SNV	T	A	91	6339	1.43556	0.417582	37.7912	CDS: CDS, NS1: NS1		535
3252	SNV	T	A	7	468	1.49573	0.428571	38	CDS: CDS, Ns1: Ns1		310
3255	SNV	T	G	2	200	1	0.5	37.5	CDS: CDS, NS1: NS1		364
3261	SNV	G	T	9	612	1.47059	0.333333	37.1111	CDS: CDS, NS1: NS1	CDS:p.Glu1064*	294
3261	SNV	G	T	6	590	1.01695	0.166667	35.8333	CDS: CDS, NS1: NS1	CDS:p.Glu1064*	297
3261	SNV	G	T	97	9557	1.01496	0.350515	35.7938	CDS: "polyprotein CDS", Mature peptide: "nonstructural protein NS1 peptide"	ACW82998.1:p.Glu1064*	100
3263	SNV	A	T	9	615	1.46341	0.333333	38	CDS: CDS, NS1: NS1	CDS:p.Glu1064Asp	294
3263	SNV	A	T	103	9642	1.06824	0.368932	37.2718	CDS: "polyprotein CDS", Mature peptide: "nonstructural protein NS1 peptide"	ACW82998.1:p.Glu1064Asp	100
3263	SNV	A	T	6	591	1.01523	0.166667	37.8333	CDS: CDS, NS1: NS1	CDS:p.Glu1064Asp	297
3271	SNV	G	A	2	196	1.02041	0.5	29.5	CDS: CDS, NS1: NS1	CDS:p.Gly1067Arg	364
3277	SNV	G	C	20	602	3.32226	0.35	37	CDS: CDS, NS1: NS1	CDS:p.Arg1069Pro	294
3277	SNV	G	C	2	125	1.6	0.5	38	CDS: CDS, NS1: NS1	CDS:p.Arg1069Pro	589
3277	SNV	G	C	20	1518	1.31752	0.35	37.9	CDS: CDS, NS1: NS1	CDS:p.Arg1069Pro	528
3277	SNV	G	C	126	9566	1.31716	0.460317	36.8095	CDS: "polyprotein CDS", Mature peptide: "nonstructural protein NS1 peptide"	ACW82998.1:p.Arg1069Pro	100
3277	SNV	C	A	2	190	1.05263	0.5	38	CDS: CDS, NS1: NS1		364
3278	SNV	G	C	4	306	1.30719	0.5	38	CDS: CDS, Ns1: Ns1	CDS:p.Arg1069Pro	303
3278	SNV	G	C	5	433	1.15473	0.2	37	CDS: CDS, Ns1: Ns1	CDS:p.Arg1069Pro	310
3278	SNV	G	C	10	929	1.07643	0.2	37.1	CDS: CDS, Ns1: Ns1	CDS:p.Arg1069Pro	326
3278	SNV	G	C	2	189	1.0582	0.5	38	CDS: CDS, NS1: NS1	CDS:p.Arg1069Pro	364
3280	SNV	G	T	22	606	3.63036	0.318182	37.4545	CDS: CDS, NS1: NS1	CDS:p.Gly1070Val	294
3280	SNV	G	T	2	125	1.6	0.5	37.5	CDS: CDS, NS1: NS1	CDS:p.Gly1070Val	589
3280	SNV	G	T	20	1517	1.31839	0.35	37.8	CDS: CDS, NS1: NS1	CDS:p.Gly1070Val	528
3280	SNV	G	T	127	9651	1.31593	0.456693	37.5512	CDS: "polyprotein CDS", Mature peptide: "nonstructural protein NS1 peptide"	ACW82998.1:p.Gly1070Val	100
3281	SNV	G	T	5	310	1.6129	0.4	37	CDS: CDS, Ns1: Ns1	CDS:p.Gly1070Val	303
3281	SNV	G	T	5	426	1.17371	0.2	38	CDS: CDS, Ns1: Ns1	CDS:p.Gly1070Val	310
3281	SNV	G	T	10	933	1.07181	0.2	37.9	CDS: CDS, Ns1: Ns1	CDS:p.Gly1070Val	326
3281	SNV	G	T	2	191	1.04712	0.5	38	CDS: CDS, NS1: NS1	CDS:p.Gly1070Val	364
3285	SNV	T	A	19	605	3.1405	0.315789	37.1579	CDS: CDS, NS1: NS1	CDS:p.Ser1072Thr	294
3285	SNV	T	A	2	126	1.5873	0.5	38	CDS: CDS, NS1: NS1	CDS:p.Ser1072Thr	589
3285	SNV	T	A	112	9659	1.15954	0.464286	37.625	CDS: "polyprotein CDS", Mature peptide: "nonstructural protein NS1 peptide"	ACW82998.1:p.Ser1072Thr	100
3286	SNV	T	A	2	195	1.02564	0.5	36	CDS: CDS, NS1: NS1	CDS:p.Ser1072Thr	364
3298	SNV	A	G	3	295	1.01695	0.333333	37	CDS: CDS, Ns1: Ns1	CDS:p.Thr1076Ala	303
3300	SNV	A	C	20	1549	1.29116	0.5	37.65	CDS: CDS, NS1: NS1	CDS:p.Thr1077Pro	347
3301	SNV	A	C	7	293	2.38908	0.285714	37.2857	CDS: CDS, Ns1: Ns1	CDS:p.Thr1077Pro	303
3301	SNV	A	C	5	442	1.13122	0.4	37.4	CDS: CDS, Ns1: Ns1	CDS:p.Thr1077Pro	310
3303	SNV	G	T	20	1522	1.31406	0.5	37.4	CDS: CDS, NS1: NS1	CDS:p.Val1078Phe	347
3304	SNV	G	T	7	268	2.61194	0.285714	37.7143	CDS: CDS, Ns1: Ns1	CDS:p.Val1078Phe	303
3304	SNV	G	A	4	189	2.1164	0.5	38	CDS: CDS, NS1: NS1	CDS:p.Val1078Ile	364
3304	SNV	T	A	2	114	1.75439	0.5	37.5	CDS: CDS, NS1: NS1	CDS:p.Val1078Asp	589
3304	SNV	G	T	5	415	1.20482	0.4	34.2	CDS: CDS, Ns1: Ns1	CDS:p.Val1078Phe	310
3307	SNV	A	G	5	268	1.86567	0.2	37.6	CDS: CDS, Ns1: Ns1	CDS:p.Thr1079Ala	303
3307	SNV	A	G	5	410	1.21951	0	38	CDS: CDS, Ns1: Ns1	CDS:p.Thr1079Ala	310
3328	SNV	T	A	2	176	1.13636	0.5	37	CDS: CDS, NS1: NS1	CDS:p.Trp1086Arg	364
3335	SNV	C	T	6	554	1.08303	0.333333	38	CDS: CDS, NS1: NS1		294
3336	SNV	C	T	5	228	2.19298	0.4	38	CDS: CDS, Ns1: Ns1		303
3336	SNV	C	T	4	397	1.00756	0.25	38	CDS: CDS, Ns1: Ns1		310
3339	SNV	A	T	5	213	2.34742	0.4	38	CDS: CDS, Ns1: Ns1	CDS:p.Arg1089Ser	303
3355	SNV	C	T	4	211	1.89573	0.5	37.25	CDS: CDS, Ns1: Ns1	CDS:p.Pro1095Ser	303
3373	SNV	A	C	2	102	1.96078	0.5	38	CDS: CDS, NS1: NS1	CDS:p.Glu1101Ala	589
3404	SNV	G	T	2	193	1.03627	0.5	38	CDS: CDS, Ns1: Ns1	CDS:p.Arg1111Ile	303
3408	SNV	G	T	3	102	2.94118	0.333333	33.3333	CDS: CDS, NS1: NS1	CDS:p.Val1113Leu	589
3408	SNV	G	T	5	476	1.05042	0.4	36.8	CDS: CDS, NS1: NS1	CDS:p.Val1113Leu	294
3410	SNV	A	C	3	101	2.9703	0.333333	38	CDS: CDS, NS1: NS1		589
3410	SNV	A	C	5	475	1.05263	0.4	37	CDS: CDS, NS1: NS1		294
3412	SNV	A	T	3	101	2.9703	0.333333	38	CDS: CDS, NS1: NS1	CDS:p.Lys1114Met	589
3412	SNV	A	T	5	470	1.06383	0.4	37.4	CDS: CDS, NS1: NS1	CDS:p.Lys1114Met	294
3426	SNV	G	A	2	131	1.52672	0.5	38	CDS: CDS, NS1: NS1		364
3439	SNV	T	C	2	173	1.15607	0.5	38	CDS: CDS, Ns1: Ns1	CDS:p.Ser1123Pro	303
3450	SNV	T	A	2	121	1.65289	0.5	38	CDS: CDS, NS1: NS1		364
3462	SNV	A	T	2	157	1.27389	0.5	38	CDS: CDS, Ns2: Ns2		303
3483	SNV	A	G	2	125	1.6	0.5	38	CDS: CDS, NS2: NS2		364
3493	SNV	T	A	2	137	1.45985	0.5	36	CDS: CDS, NS2: NS2	CDS:p.Cys1141Ser	364
3499	SNV	T	C	2	157	1.27389	0.5	38	CDS: CDS, Ns2: Ns2	CDS:p.Ser1143Pro	303
3503	SNV	T	C	2	159	1.25786	0.5	38	CDS: CDS, Ns2: Ns2	CDS:p.Ile1144Thr	303
3504	SNV	A	G	62	4559	1.35995	0.403226	37.8065	CDS: "polyprotein CDS", Mature peptide: "nonstructural protein NS2A peptide"	ACW82998.1:p.Met1145Val	100
3505	SNV	A	G	2	132	1.51515	0.5	38	CDS: CDS, NS2: NS2	CDS:p.Met1145Val	364
3505	SNV	A	G	2	155	1.29032	0.5	38	CDS: CDS, Ns2: Ns2	CDS:p.Met1145Val	303
3547	SNV	T	C	2	107	1.86916	0	30.5	CDS: CDS, NS2: NS2	CDS:p.Leu1159Pro	589
3557	SNV	A	T	2	109	1.83486	0.5	38	CDS: CDS, NS2: NS2		589
3560	SNV	C	A	5	377	1.32626	0.2	35.8	CDS: CDS, Ns2: Ns2	CDS:p.Thr1163Lys	310
3560	SNV	C	A	2	158	1.26582	0	38	CDS: CDS, Ns2: Ns2	CDS:p.Thr1163Lys	303
3563	SNV	T	A	2	158	1.26582	0	38	CDS: CDS, Ns2: Ns2	CDS:p.Leu1164Gln	303
3564	SNV	G	A	2	160	1.25	0.5	37.5	CDS: CDS, Ns2: Ns2		303
3565	SNV	G	C	2	158	1.26582	0	38	CDS: CDS, Ns2: Ns2	CDS:p.Ala1165Pro	303
3567	SNV	T	A	2	162	1.23457	0	38	CDS: CDS, Ns2: Ns2		303
3567	SNV	T	A	4	361	1.10803	0.25	38	CDS: CDS, Ns2: Ns2		310
3570	SNV	T	C	10	463	2.15983	0.3	37.5	CDS: CDS, NS2: NS2	CDS:p.Phe1167Leu	297
3570	SNV	T	C	44	3061	1.43744	0.431818	37.3636	CDS: CDS, NS2: NS2	CDS:p.Phe1167Leu	553
3570	SNV	T	G	2	163	1.22699	0	38	CDS: CDS, Ns2: Ns2		303
3570	SNV	T	C	58	5541	1.04674	0.448276	37.3276	CDS: CDS, NS2: NS2	CDS:p.Phe1167Leu	535
3572	SNV	T	A	2	163	1.22699	0.5	36	CDS: CDS, Ns2: Ns2	CDS:p.Phe1167Tyr	303
3575	SNV	C	T	56	4754	1.17796	0.410714	37.6786	CDS: "polyprotein CDS", Mature peptide: "nonstructural protein NS2A peptide"		100
3575	SNV	C	T	34	3173	1.07154	0.294118	37.7941	CDS: CDS, NS2: NS2		553
3577	SNV	T	A	3	115	2.6087	0.333333	38	CDS: CDS, NS2: NS2	CDS:p.Leu1169His	589
3577	SNV	T	A	28	1535	1.8241	0.285714	37.1071	CDS: CDS, NS2: NS2	CDS:p.Leu1169His	347
3577	SNV	T	A	6	451	1.33038	0.5	37.5	CDS: CDS, NS2: NS2	CDS:p.Leu1169His	294
3577	SNV	T	A	35	3263	1.07263	0.285714	37.8	CDS: CDS, NS2: NS2	CDS:p.Leu1169His	553
3577	SNV	T	A	14	1317	1.06302	0.357143	37.9286	CDS: CDS, NS2: NS2	CDS:p.Leu1169His	528
3578	SNV	T	A	2	160	1.25	0.5	36	CDS: CDS, NS2: NS2	CDS:p.Leu1169His	364
3583	SNV	A	C	3	170	1.76471	0.333333	35	CDS: CDS, Ns2: Ns2	CDS:p.Ile1171Leu	303
3589	SNV	G	T	2	171	1.16959	0.5	38	CDS: CDS, Ns2: Ns2	CDS:p.Gly1173*	303
3591	SNV	C	A	61	3468	1.75894	0.360656	37.7705	CDS: CDS, NS2: NS2	CDS:p.Gln1174Lys	553
3591	SNV	C	A	78	5040	1.54762	0.384615	37.6795	CDS: "polyprotein CDS", Mature peptide: "nonstructural protein NS2A peptide"	ACW82998.1:p.Gln1174Lys	100
3591	SNV	C	A	16	1384	1.15607	0.375	37.875	CDS: CDS, NS2: NS2	CDS:p.Gln1174Lys	528
3591	SNV	C	A	5	490	1.02041	0	38	CDS: CDS, NS2: NS2	CDS:p.Gln1174Lys	297
3591	SNV	C	A	16	1600	1	0.4375	37.5625	CDS: CDS, NS2: NS2	CDS:p.Gln1174Lys	347
3592	SNV	C	A	6	176	3.40909	0.333333	37.6667	CDS: CDS, NS2: NS2	CDS:p.Gln1174Lys	364
3592	SNV	C	A	7	403	1.73697	0.285714	37.8571	CDS: CDS, Ns2: Ns2	CDS:p.Gln1174Lys	310
3592	SNV	C	A	2	169	1.18343	0.5	36	CDS: CDS, Ns2: Ns2	CDS:p.Gln1174Lys	303
3592	SNV	A	C	5	491	1.01833	0.4	37.8	CDS: CDS, NS2: NS2	CDS:p.Gln1174Pro	297
3593	SNV	A	C	2	177	1.12994	0.5	30.5	CDS: CDS, NS2: NS2	CDS:p.Gln1174Pro	364
3595	SNV	T	A	102	5159	1.97713	0.333333	36.951	CDS: "polyprotein CDS", Mature peptide: "nonstructural protein NS2A peptide"	ACW82998.1:p.Leu1175Gln	100
3595	SNV	T	A	59	3504	1.68379	0.305085	37.1864	CDS: CDS, NS2: NS2	CDS:p.Leu1175Gln	553
3595	SNV	T	A	8	505	1.58416	0	36.5	CDS: CDS, NS2: NS2	CDS:p.Leu1175Gln	297
3595	SNV	T	A	17	1393	1.22039	0.352941	37.9412	CDS: CDS, NS2: NS2	CDS:p.Leu1175Gln	528
3595	SNV	T	A	19	1632	1.16422	0.421053	37.3158	CDS: CDS, NS2: NS2	CDS:p.Leu1175Gln	347
3595	SNV	C	T	2	180	1.11111	0.5	31	CDS: CDS, NS2: NS2		364
3596	SNV	T	A	5	181	2.76243	0.4	38	CDS: CDS, NS2: NS2	CDS:p.Leu1175Gln	364
3596	SNV	T	A	11	417	2.63789	0.454545	37.5455	CDS: CDS, Ns2: Ns2	CDS:p.Leu1175Gln	310
3596	SNV	T	A	2	172	1.16279	0.5	38	CDS: CDS, Ns2: Ns2	CDS:p.Leu1175Gln	303
3598	SNV	C	T	7	479	1.46138	0.285714	37.8571	CDS: CDS, NS2: NS2	CDS:p.Thr1176Ile	294
3598	SNV	A	C	2	181	1.10497	0.5	37.5	CDS: CDS, Ns2: Ns2	CDS:p.Thr1176Pro	303
3599	SNV	C	G	2	184	1.08696	0.5	38	CDS: CDS, Ns2: Ns2	CDS:p.Thr1176Arg	303
3600	SNV	A	C	2	196	1.02041	0.5	38	CDS: CDS, NS2: NS2		364
3605	SNV	A	C	2	200	1	0.5	37	CDS: CDS, Ns2: Ns2	CDS:p.Asn1178Thr	303
3606	SNV	G	T	2	132	1.51515	0.5	38	CDS: CDS, NS2: NS2	CDS:p.Asp1179Tyr	589
3607	SNV	A	G	2	132	1.51515	0	38	CDS: CDS, NS2: NS2	CDS:p.Asp1179Gly	589
3608	SNV	A	G	3	207	1.44928	0.333333	38	CDS: CDS, NS2: NS2	CDS:p.Asp1179Gly	364
3608	SNV	A	G	3	208	1.44231	0.333333	36.3333	CDS: CDS, Ns2: Ns2	CDS:p.Asp1179Gly	303
3652	SNV	G	T	119	5146	2.31248	0.294118	36.6975	CDS: CDS, NS2: NS2	CDS:p.Arg1194Met	553
3652	SNV	G	T	15	668	2.24551	0.2	36.4	CDS: CDS, NS2: NS2	CDS:p.Arg1194Met	294
3652	SNV	G	T	3	184	1.63043	0.333333	36.3333	CDS: CDS, NS2: NS2	CDS:p.Arg1194Met	589
3652	SNV	G	T	29	2003	1.44783	0.206897	35.9655	CDS: CDS, NS2: NS2	CDS:p.Arg1194Met	528
3652	SNV	G	T	44	3193	1.37801	0.113636	35.7955	CDS: CDS, NS2: NS2	CDS:p.Arg1194Met	634
3652	SNV	G	T	23	2279	1.00921	0.130435	35.7391	CDS: CDS, NS2: NS2	CDS:p.Arg1194Met	347
3652	SNV	G	T	7	699	1.00143	0.285714	35.7143	CDS: CDS, NS2: NS2	CDS:p.Arg1194Met	297
3653	SNV	G	T	10	266	3.7594	0.2	35	CDS: CDS, Ns2: Ns2	CDS:p.Arg1194Met	303
3653	SNV	G	T	10	566	1.76678	0.2	36.8	CDS: CDS, Ns2: Ns2	CDS:p.Arg1194Met	310
3653	SNV	G	T	15	1348	1.11276	0.133333	35.6667	CDS: CDS, Ns2: Ns2	CDS:p.Arg1194Met	326
3682	SNV	T	A	5	304	1.64474	0.4	37.2	CDS: CDS, Ns2: Ns2	CDS:p.Leu1204Met	303
3684	SNV	G	C	5	305	1.63934	0.4	37.6	CDS: CDS, Ns2: Ns2	CDS:p.Leu1204Phe	303
3686	SNV	T	A	5	309	1.61812	0.4	35	CDS: CDS, Ns2: Ns2	CDS:p.Met1205Lys	303
3708	SNV	A	T	8	794	1.00756	0.5	35.75	CDS: CDS, NS2: NS2	CDS:p.Met1213Leu	294
3712	SNV	T	A	11	819	1.3431	0.454545	36	CDS: CDS, NS2: NS2	CDS:p.Phe1214Tyr	294
3715	SNV	C	T	11	824	1.33495	0.454545	37.9091	CDS: CDS, NS2: NS2	CDS:p.Ala1215Val	294
3763	SNV	C	T	4	298	1.34228	0.5	37.75	CDS: CDS, NS2: NS2	CDS:p.Leu1231Phe	364
3776	SNV	A	T	5	221	2.26244	0.4	38	CDS: CDS, NS2: NS2	CDS:p.Leu1235Phe	589
3779	SNV	C	T	4	224	1.78571	0.5	38	CDS: CDS, NS2: NS2		589
3779	SNV	C	T	14	969	1.44479	0.357143	37.8571	CDS: CDS, NS2: NS2		294
3780	SNV	C	T	7	394	1.77665	0.428571	37.4286	CDS: CDS, Ns2: Ns2		303
3780	SNV	C	T	12	772	1.5544	0.25	37.8333	CDS: CDS, Ns2: Ns2		310
3786	SNV	G	A	12	388	3.09278	0.5	37.6667	CDS: CDS, Ns2: Ns2		303
3786	SNV	G	A	4	294	1.36054	0.25	37.25	CDS: CDS, NS2: NS2		364
3800	SNV	T	C	12	380	3.15789	0.416667	37.6667	CDS: CDS, Ns2: Ns2	CDS:p.Leu1243Pro	303
3800	SNV	T	C	4	278	1.43885	0.25	33.25	CDS: CDS, NS2: NS2	CDS:p.Leu1243Pro	364
3864	SNV	A	G	2	174	1.14943	0.5	37.5	CDS: CDS, NS2: NS2	CDS:p.Thr1265Ala	589
3865	SNV	A	G	10	644	1.5528	0.5	37.9	CDS: CDS, Ns2: Ns2	CDS:p.Thr1265Ala	310
3870	SNV	T	A	2	172	1.16279	0.5	37.5	CDS: CDS, NS2: NS2	CDS:p.Phe1267Ile	589
3871	SNV	T	A	10	648	1.54321	0.5	37.1	CDS: CDS, Ns2: Ns2	CDS:p.Phe1267Ile	310
3872	SNV	T	G	10	646	1.54799	0.2	37.6	CDS: CDS, Ns2: Ns2	CDS:p.Phe1267Cys	310
3872	SNV	T	G	16	1357	1.17907	0.375	37.75	CDS: CDS, Ns2: Ns2	CDS:p.Phe1267Cys	326
3872	SNV	T	G	4	364	1.0989	0.5	36.25	CDS: CDS, Ns2: Ns2	CDS:p.Phe1267Cys	303
3877	SNV	C	T	10	631	1.58479	0.5	37.9	CDS: CDS, Ns2: Ns2	CDS:p.Pro1269Ser	310
3910	SNV	C	A	93	8233	1.1296	0.483871	37.4194	CDS: "polyprotein CDS", Mature peptide: "nonstructural protein NS2A peptide"	ACW82998.1:p.Thr1280Lys	100
3920	SNV	A	C	108	8002	1.34966	0.490741	37.0556	CDS: "polyprotein CDS", Mature peptide: "nonstructural protein NS2A peptide"	ACW82998.1:p.Lys1283Asn	100
3925	SNV	C	T	8	688	1.16279	0.125	38	CDS: CDS, NS2: NS2	CDS:p.Thr1285Ile	294
3945	SNV	T	A	74	4413	1.67686	0.445946	37.5405	CDS: CDS, NS2: NS2	CDS:p.Trp1292Arg	553
3945	SNV	T	A	18	1592	1.13065	0.333333	37.7222	CDS: CDS, NS2: NS2	CDS:p.Trp1292Arg	528
3945	SNV	T	A	17	1681	1.0113	0.294118	37.5294	Mature peptide: "nonstructural protein NS2A peptide", CDS: "polyprotein CDS"	ACW82998.1:p.Trp1292Arg	104
3958	SNV	C	A	2	131	1.52672	0.5	34.5	CDS: CDS, NS2: NS2	CDS:p.Ala1296Asp	589
3974	SNV	C	A	2	123	1.62602	0.5	34.5	CDS: CDS, NS2: NS2		589
3979	SNV	T	C	2	154	1.2987	0.5	38	CDS: CDS, NS2: NS2	CDS:p.Ser1303Pro	364
3984	SNV	C	T	3	158	1.89873	0.333333	38	CDS: CDS, NS2: NS2		364
4021	SNV	A	T	3	160	1.875	0	36	CDS: CDS, NS2: NS2	CDS:p.Thr1317Ser	364
4041	SNV	A	T	2	161	1.24224	0.5	38	CDS: CDS, NS2: NS2	CDS:p.Leu1323Phe	364
4043	SNV	G	C	2	163	1.22699	0.5	38	CDS: CDS, NS2: NS2	CDS:p.Gly1324Ala	364
4053	SNV	A	G	2	162	1.23457	0.5	38	CDS: CDS, NS2: NS2		364
4053	SNV	A	G	3	248	1.20968	0.333333	38	CDS: CDS, Ns2: Ns2		303
4122	SNV	G	A	9	466	1.93133	0.444444	37.7778	CDS: CDS, NS2: NS2	CDS:p.Glu1351Lys	297
4122	SNV	G	A	66	5963	1.10683	0.484848	37.7727	CDS: CDS, NS2: NS2	CDS:p.Glu1351Lys	535
4123	SNV	G	A	4	240	1.66667	0.5	38	CDS: CDS, Ns2: Ns2	CDS:p.Glu1351Lys	303
4133	SNV	T	C	3	228	1.31579	0.333333	36.6667	CDS: CDS, Ns2: Ns2	CDS:p.Met1354Thr	303
4154	SNV	T	C	2	117	1.7094	0.5	38	CDS: CDS, NS2: NS2		589
4160	SNV	T	A	2	150	1.33333	0.5	38	CDS: CDS, NS2: NS2	CDS:p.Leu1363Gln	364
4180	SNV	A	C	2	119	1.68067	0.5	38	CDS: CDS, NS2: NS2	CDS:p.Asp1370Ala	589
4181	SNV	T	G	6	555	1.08108	0.5	37.6667	CDS: CDS, NS2: NS2	CDS:p.Asp1370Glu	294
4183	SNV	T	G	6	558	1.07527	0.5	38	CDS: CDS, NS2: NS2	CDS:p.Val1371Gly	294
4198	SNV	C	T	20	1470	1.36054	0.45	36.7	CDS: CDS, NS2: NS2	CDS:p.Pro1376Leu	347
4235	SNV	T	C	2	199	1.00503	0.5	38	CDS: CDS, Ns2: Ns2	CDS:p.Val1388Ala	303
4236	SNV	C	T	2	117	1.7094	0.5	37.5	CDS: CDS, NS2: NS2		364
4255	SNV	A	C	16	990	1.61616	0.375	37.75	CDS: CDS, NS2: NS2	CDS:p.Asp1395Ala	528
4255	SNV	A	C	32	2501	1.27949	0.5	37.9375	CDS: CDS, NS2: NS2	CDS:p.Asp1395Ala	553
4255	SNV	A	C	12	1137	1.05541	0.416667	37.4167	CDS: CDS, NS2: NS2	CDS:p.Asp1395Ala	347
4256	SNV	A	C	6	181	3.31492	0.5	37.8333	CDS: CDS, Ns2: Ns2	CDS:p.Asp1395Ala	303
4256	SNV	A	C	9	337	2.67062	0.444444	37.5556	CDS: CDS, Ns2: Ns2	CDS:p.Asp1395Ala	310
4256	SNV	A	C	9	721	1.24827	0.333333	36.7778	CDS: CDS, Ns2: Ns2	CDS:p.Asp1395Ala	326
4259	SNV	A	C	16	986	1.62272	0.375	37.8125	CDS: CDS, NS2: NS2	CDS:p.Leu1396Phe	528
4259	SNV	A	C	32	2494	1.28308	0.5	37.8125	CDS: CDS, NS2: NS2	CDS:p.Leu1396Phe	553
4259	SNV	A	C	12	1127	1.06477	0.416667	38	CDS: CDS, NS2: NS2	CDS:p.Leu1396Phe	347
4260	SNV	A	C	6	179	3.35196	0.5	37.8333	CDS: CDS, Ns2: Ns2	CDS:p.Leu1396Phe	303
4260	SNV	A	C	9	334	2.69461	0.444444	37.8889	CDS: CDS, Ns2: Ns2	CDS:p.Leu1396Phe	310
4260	SNV	A	C	9	717	1.25523	0.333333	37.8889	CDS: CDS, Ns2: Ns2	CDS:p.Leu1396Phe	326
4263	SNV	T	A	16	979	1.63432	0.375	37.875	CDS: CDS, NS2: NS2	CDS:p.Leu1398Met	528
4263	SNV	T	A	31	2471	1.25455	0.483871	37.9355	CDS: CDS, NS2: NS2	CDS:p.Leu1398Met	553
4264	SNV	T	A	6	181	3.31492	0.5	38	CDS: CDS, Ns2: Ns2	CDS:p.Leu1398Met	303
4264	SNV	T	A	9	331	2.71903	0.444444	37.6667	CDS: CDS, Ns2: Ns2	CDS:p.Leu1398Met	310
4264	SNV	T	A	9	710	1.26761	0.333333	37.7778	CDS: CDS, Ns2: Ns2	CDS:p.Leu1398Met	326
4268	SNV	G	T	16	952	1.68067	0.375	37.9375	CDS: CDS, NS2: NS2	CDS:p.Glu1399Asp	528
4268	SNV	G	T	31	2416	1.28311	0.483871	37.9355	CDS: CDS, NS2: NS2	CDS:p.Glu1399Asp	553
4268	SNV	G	T	11	1095	1.00457	0.454545	37.7273	CDS: CDS, NS2: NS2	CDS:p.Glu1399Asp	347
4269	SNV	G	T	7	176	3.97727	0.428571	36.4286	CDS: CDS, Ns2: Ns2	CDS:p.Glu1399Asp	303
4269	SNV	G	T	9	324	2.77778	0.444444	37.5556	CDS: CDS, Ns2: Ns2	CDS:p.Glu1399Asp	310
4269	SNV	G	T	9	686	1.31195	0.333333	37.8889	CDS: CDS, Ns2: Ns2	CDS:p.Glu1399Asp	326
4272	SNV	G	T	16	935	1.71123	0.375	37.75	CDS: CDS, NS2: NS2	CDS:p.Ala1401Ser	528
4272	SNV	G	T	31	2378	1.30362	0.483871	37.6452	CDS: CDS, NS2: NS2	CDS:p.Ala1401Ser	553
4272	SNV	A	G	2	176	1.13636	0.5	37	CDS: CDS, Ns2: Ns2		303
4272	SNV	G	T	11	1075	1.02326	0.454545	37.6364	CDS: CDS, NS2: NS2	CDS:p.Ala1401Ser	347
4273	SNV	G	T	7	177	3.9548	0.428571	37.7143	CDS: CDS, Ns2: Ns2	CDS:p.Ala1401Ser	303
4273	SNV	G	T	9	321	2.80374	0.444444	36.7778	CDS: CDS, Ns2: Ns2	CDS:p.Ala1401Ser	310
4273	SNV	G	T	9	677	1.32939	0.333333	36.8889	CDS: CDS, Ns2: Ns2	CDS:p.Ala1401Ser	326
4300	SNV	C	T	4	390	1.02564	0.5	37.5	CDS: CDS, NS2: NS2	CDS:p.Ala1410Val	294
4333	SNV	T	C	8	336	2.38095	0.5	35	CDS: CDS, NS2: NS2	CDS:p.Val1421Ala	294
4333	SNV	T	C	12	824	1.45631	0.416667	37.6667	CDS: CDS, NS2: NS2	CDS:p.Val1421Ala	528
4333	SNV	T	C	49	4058	1.20749	0.387755	37.1837	CDS: "polyprotein CDS", Mature peptide: "nonstructural protein NS2B peptide"	ACW82998.1:p.Val1421Ala	100
4333	SNV	T	C	4	340	1.17647	0	38	CDS: CDS, NS2: NS2	CDS:p.Val1421Ala	297
4333	SNV	T	C	39	3729	1.04586	0.410256	37.359	CDS: CDS, NS2: NS2	CDS:p.Val1421Ala	535
4334	SNV	A	G	65	3964	1.63976	0.246154	37.3385	CDS: "polyprotein CDS", Mature peptide: "nonstructural protein NS2B peptide"		100
4334	SNV	A	G	42	3694	1.13698	0.380952	37.3095	CDS: CDS, NS2: NS2		535
4335	SNV	A	G	2	101	1.9802	0.5	38	CDS: CDS, NS2: NS2		364
4335	SNV	A	G	2	132	1.51515	0.5	36.5	CDS: CDS, Ns2: Ns2		303
4353	SNV	A	C	10	834	1.19904	0.3	38	CDS: CDS, NS2: NS2	CDS:p.Thr1428Pro	528
4394	SNV	T	C	12	947	1.26716	0.416667	37.6667	CDS: CDS, NS2: NS2		347
4397	SNV	T	C	2	104	1.92308	0.5	38	CDS: CDS, NS2: NS2	CDS:p.Ile1442Thr	364
4397	SNV	T	C	3	169	1.77515	0.333333	36.6667	CDS: CDS, Ns2: Ns2	CDS:p.Ile1442Thr	303
4401	SNV	C	A	2	111	1.8018	0.5	38	CDS: CDS, NS2: NS2		364
4402	SNV	C	A	2	111	1.8018	0.5	37.5	CDS: CDS, NS2: NS2	CDS:p.Leu1444Ile	364
4413	SNV	T	G	2	107	1.86916	0.5	36	CDS: CDS, NS2: NS2		364
4433	SNV	G	A	12	438	2.73973	0.166667	36.6667	CDS: CDS, NS2: NS2		294
4433	SNV	G	A	29	1286	2.25505	0.275862	35.4483	CDS: CDS, NS2: NS2		528
4433	SNV	G	A	99	6008	1.6478	0.272727	35.101	CDS: CDS, NS2: NS2		535
4433	SNV	G	A	51	3506	1.45465	0.215686	35.2353	CDS: CDS, NS2: NS2		553
4433	SNV	G	A	84	6722	1.24963	0.22619	35.369	CDS: "polyprotein CDS", Mature peptide: "nonstructural protein NS2B peptide"		100
4433	SNV	G	A	5	427	1.17096	0.2	34.8	CDS: CDS, NS2: NS2		297
4434	SNV	G	A	3	226	1.32743	0.333333	34	CDS: CDS, Ns2: Ns2		303
4435	SNV	A	T	2	109	1.83486	0.5	38	CDS: CDS, NS2: NS2	CDS:p.Tyr1455Phe	589
4461	SNV	T	C	2	128	1.5625	0.5	38	CDS: CDS, NS2: NS2		364
4467	SNV	G	A	2	127	1.5748	0.5	37.5	CDS: CDS, NS2: NS2		364
4473	SNV	T	C	17	1307	1.30069	0.411765	38	CDS: CDS, NS2: NS2	CDS:p.Phe1468Leu	347
4476	SNV	T	G	2	129	1.55039	0.5	38	CDS: CDS, NS2: NS2	CDS:p.Phe1468Leu	364
4479	SNV	G	T	2	130	1.53846	0.5	38	CDS: CDS, NS2: NS2	CDS:p.Trp1469Cys	364
4482	SNV	G	C	3	132	2.27273	0.333333	38	CDS: CDS, NS2: NS2	CDS:p.Gln1470His	364
4489	SNV	A	G	2	134	1.49254	0.5	37	CDS: CDS, NS2: NS2	CDS:p.Lys1473Glu	364
4497	SNV	T	A	2	131	1.52672	0.5	36	CDS: CDS, NS3: NS3	CDS:p.Ser1476Thr	589
4502	SNV	A	T	2	132	1.51515	0.5	37.5	CDS: CDS, NS3: NS3		589
4509	SNV	A	G	451	1076	41.9145	0.496674	36.8758	CDS: CDS, Ns3: Ns3		326
4512	SNV	G	A	2	145	1.37931	0.5	38	CDS: CDS, NS3: NS3	CDS:p.Asp1481Asn	589
4517	SNV	C	T	2	145	1.37931	0.5	38	CDS: CDS, NS3: NS3	CDS:p.Thr1482Ile	364
4529	SNV	G	T	10	565	1.76991	0.3	35.5	CDS: CDS, NS3: NS3		297
4529	SNV	G	T	10	638	1.5674	0.4	36	CDS: CDS, NS3: NS3		294
4529	SNV	G	T	74	5065	1.46101	0.283784	35.6081	CDS: CDS, NS3: NS3		553
4529	SNV	G	T	23	1903	1.20862	0.26087	36.087	CDS: CDS, NS3: NS3		528
4530	SNV	G	T	11	347	3.17003	0.363636	36.5455	CDS: CDS, Ns3: Ns3		303
4530	SNV	G	T	8	541	1.47874	0.125	35.875	CDS: CDS, Ns3: Ns3		310
4530	SNV	G	A	2	140	1.42857	0.5	38	CDS: CDS, NS3: NS3		364
4543	SNV	G	T	2	131	1.52672	0.5	37.5	CDS: CDS, NS3: NS3	CDS:p.Ala1491Ser	364
4552	SNV	G	A	2	139	1.43885	0.5	34.5	CDS: CDS, NS3: NS3	CDS:p.Asp1494Asn	364
4554	SNV	G	A	9	642	1.40187	0.444444	34.7778	CDS: CDS, NS3: NS3	CDS:p.Asp1495Asn	294
4558	SNV	G	C	2	157	1.27389	0.5	38	CDS: CDS, NS3: NS3	CDS:p.Gly1496Ala	589
4597	SNV	C	T	136	9834	1.38296	0.470588	37.3235	CDS: CDS, NS3: NS3	CDS:p.Ser1509Phe	535
4617	SNV	T	A	2	154	1.2987	0.5	38	CDS: CDS, NS3: NS3	CDS:p.Phe1516Ile	589
4640	SNV	C	T	5	485	1.03093	0.2	38	CDS: CDS, Ns3: Ns3	CDS:p.Thr1523Ile	310
4641	SNV	A	T	2	156	1.28205	0.5	38	CDS: CDS, NS3: NS3	CDS:p.Met1524Leu	589
4708	SNV	A	C	4	180	2.22222	0.5	38	CDS: CDS, NS3: NS3	CDS:p.Ser1546Arg	364
4733	SNV	T	A	3	173	1.7341	0.333333	37.6667	CDS: CDS, NS3: NS3	CDS:p.Tyr1554*	589
4751	SNV	T	C	2	163	1.22699	0.5	38	CDS: CDS, NS3: NS3		589
4764	SNV	G	A	7	520	1.34615	0.428571	36.8571	CDS: CDS, Ns3: Ns3	CDS:p.Trp1564*	303
4767	SNV	C	A	4	202	1.9802	0.5	38	CDS: CDS, NS3: NS3	CDS:p.Asn1565Lys	364
4804	SNV	G	A	6	579	1.03627	0.333333	38	CDS: CDS, NS3: NS3	CDS:p.Gly1578Glu	297
4833	SNV	G	A	4	213	1.87793	0.5	38	CDS: CDS, NS3: NS3		364
4846	SNV	A	G	8	623	1.28411	0.375	38	CDS: CDS, NS3: NS3	CDS:p.Lys1592Arg	297
4847	SNV	A	G	3	217	1.38249	0.333333	38	CDS: CDS, NS3: NS3	CDS:p.Lys1592Arg	364
4849	SNV	C	G	8	615	1.30081	0.375	38	CDS: CDS, NS3: NS3	CDS:p.Thr1593Ser	297
4850	SNV	C	G	3	217	1.38249	0.333333	37.6667	CDS: CDS, NS3: NS3	CDS:p.Thr1593Ser	364
4852	SNV	C	T	9	595	1.51261	0.333333	37.5556	CDS: CDS, NS3: NS3	CDS:p.Pro1594Leu	297
4853	SNV	C	T	3	221	1.35747	0.333333	38	CDS: CDS, NS3: NS3	CDS:p.Pro1594Leu	364
4859	SNV	C	T	7	582	1.20275	0.285714	38	CDS: CDS, NS3: NS3		297
4893	SNV	C	T	25	462	5.41126	0.36	36.72	CDS: CDS, Ns3: Ns3		303
4903	SNV	G	T	12	580	2.06897	0.5	37.5833	CDS: CDS, NS3: NS3	CDS:p.Gly1611Val	297
4903	SNV	G	T	8	597	1.34003	0.5	38	CDS: CDS, NS3: NS3	CDS:p.Gly1611Val	294
4903	SNV	G	T	2	182	1.0989	0.5	37	CDS: CDS, NS3: NS3	CDS:p.Gly1611Val	589
4942	SNV	C	T	13	1228	1.05863	0.461538	36.8462	CDS: CDS, Ns3: Ns3	CDS:p.Leu1624Phe	326
4945	SNV	A	T	2	186	1.07527	0.5	38	CDS: CDS, NS3: NS3	CDS:p.Tyr1625Phe	589
4992	SNV	G	T	12	545	2.20183	0.25	37.75	CDS: CDS, NS3: NS3	CDS:p.Ala1641Ser	294
4992	SNV	G	T	77	4753	1.62003	0.233766	37.1299	CDS: "polyprotein CDS", Mature peptide: "nonstructural protein NS3 peptide"	ACW82998.1:p.Ala1641Ser	100
4992	SNV	G	T	27	2106	1.28205	0.296296	37.4444	CDS: CDS, NS3: NS3	CDS:p.Ala1641Ser	528
4998	SNV	G	T	6	567	1.0582	0.166667	37.8333	CDS: CDS, NS3: NS3	CDS:p.Ala1643Ser	294
5001	SNV	A	T	2	191	1.04712	0.5	37.5	CDS: CDS, NS3: NS3	CDS:p.Lys1644*	589
5002	SNV	A	T	12	366	3.27869	0.5	37.3333	CDS: CDS, Ns3: Ns3	CDS:p.Lys1644*	303
5002	SNV	A	G	7	567	1.23457	0.285714	37	CDS: CDS, NS3: NS3	CDS:p.Lys1644Arg	294
5004	SNV	G	A	2	190	1.05263	0.5	38	CDS: CDS, NS3: NS3	CDS:p.Ala1645Thr	589
5005	SNV	G	A	10	362	2.76243	0.4	36.8	CDS: CDS, Ns3: Ns3	CDS:p.Ala1645Thr	303
5010	SNV	A	T	4	345	1.15942	0.25	37.5	CDS: CDS, Ns3: Ns3		303
5012	SNV	A	T	4	339	1.17994	0.25	36.25	CDS: CDS, Ns3: Ns3	CDS:p.Gln1647Leu	303
5015	SNV	A	T	5	334	1.49701	0.2	35.2	CDS: CDS, Ns3: Ns3	CDS:p.Glu1648Val	303
5038	SNV	A	C	9	187	4.81283	0.444444	37.4444	CDS: CDS, NS3: NS3	CDS:p.Asp1656Ala	589
5038	SNV	A	C	17	631	2.69414	0.235294	35.7647	CDS: CDS, NS3: NS3	CDS:p.Asp1656Ala	297
5038	SNV	A	C	11	601	1.83028	0.363636	35.0909	CDS: CDS, NS3: NS3	CDS:p.Asp1656Ala	294
5038	SNV	A	C	39	2174	1.79393	0.358974	36.5385	CDS: CDS, NS3: NS3	CDS:p.Asp1656Ala	528
5039	SNV	A	C	11	321	3.42679	0.181818	35.4545	CDS: CDS, Ns3: Ns3	CDS:p.Asp1656Ala	303
5039	SNV	A	C	7	250	2.8	0.142857	37.4286	CDS: CDS, NS3: NS3	CDS:p.Asp1656Ala	364
5039	SNV	A	C	14	528	2.65152	0.0714286	36.8571	CDS: CDS, Ns3: Ns3	CDS:p.Asp1656Ala	310
5049	SNV	A	G	7	609	1.14943	0.428571	37.1429	CDS: CDS, NS3: NS3	CDS:p.Lys1660Glu	294
5115	SNV	A	T	4	265	1.50943	0.5	37.75	CDS: CDS, NS3: NS3		364
5135	SNV	A	T	51	2796	1.82403	0.372549	37.0784	CDS: CDS, NS3: NS3		634
5149	SNV	G	C	2	191	1.04712	0.5	37.5	CDS: CDS, NS3: NS3	CDS:p.Arg1693Pro	589
5159	SNV	C	T	2	190	1.05263	0.5	37.5	CDS: CDS, NS3: NS3		589
5160	SNV	C	A	3	270	1.11111	0.333333	38	CDS: CDS, NS3: NS3		364
5211	SNV	A	G	2	157	1.27389	0.5	38	CDS: CDS, NS3: NS3	CDS:p.Met1714Val	589
5224	SNV	A	T	2	157	1.27389	0.5	38	CDS: CDS, NS3: NS3	CDS:p.Tyr1718Phe	589
5251	SNV	A	G	27	1619	1.6677	0.296296	37.1111	CDS: CDS, NS3: NS3	CDS:p.His1727Arg	347
5251	SNV	A	G	28	1741	1.60827	0.428571	37.3571	Mature peptide: "nonstructural protein NS3 peptide", CDS: "polyprotein CDS"	ACW82998.1:p.His1727Arg	104
5251	SNV	A	G	46	4219	1.09031	0.369565	37	CDS: CDS, NS3: NS3	CDS:p.His1727Arg	553
5252	SNV	A	G	7	199	3.51759	0.285714	37.2857	CDS: CDS, NS3: NS3	CDS:p.His1727Arg	364
5252	SNV	A	G	6	215	2.7907	0.333333	36.8333	CDS: CDS, Ns3: Ns3	CDS:p.His1727Arg	303
5252	SNV	A	G	24	913	2.6287	0.125	37.0833	CDS: CDS, Ns3: Ns3	CDS:p.His1727Arg	326
5256	SNV	G	T	31	1565	1.98083	0.290323	37.6774	CDS: CDS, NS3: NS3	CDS:p.Gly1729*	347
5256	SNV	G	T	33	1705	1.93548	0.363636	37.6667	Mature peptide: "nonstructural protein NS3 peptide", CDS: "polyprotein CDS"	ACW82998.1:p.Gly1729*	104
5256	SNV	G	T	67	4148	1.61524	0.41791	37.5672	CDS: CDS, NS3: NS3	CDS:p.Gly1729*	553
5257	SNV	G	T	9	188	4.78723	0.333333	38	CDS: CDS, NS3: NS3	CDS:p.Gly1729*	364
5257	SNV	G	T	7	210	3.33333	0.285714	37.8571	CDS: CDS, Ns3: Ns3	CDS:p.Gly1729*	303
5257	SNV	G	T	23	868	2.64977	0.130435	37.5652	CDS: CDS, Ns3: Ns3	CDS:p.Gly1729*	326
5257	SNV	G	T	4	388	1.03093	0.25	37.75	CDS: CDS, Ns3: Ns3	CDS:p.Gly1729*	310
5274	SNV	C	T	2	166	1.20482	0.5	37.5	CDS: CDS, Ns3: Ns3		303
5312	SNV	C	T	7	124	5.64516	0.428571	37.8571	CDS: CDS, NS3: NS3		589
5312	SNV	C	T	11	612	1.79739	0.454545	37.1818	CDS: CDS, NS3: NS3		294
5312	SNV	C	T	21	1496	1.40374	0.333333	37.2381	CDS: CDS, NS3: NS3		528
5312	SNV	C	T	2	147	1.36054	0.5	35.5	CDS: CDS, Ns3: Ns3	CDS:p.Ser1747Phe	303
5313	SNV	C	T	3	145	2.06897	0.333333	37.6667	CDS: CDS, NS3: NS3		364
5313	SNV	C	T	2	125	1.6	0.5	31.5	CDS: CDS, NS3: NS3	CDS:p.Pro1748Ser	589
5313	SNV	C	T	2	145	1.37931	0.5	38	CDS: CDS, Ns3: Ns3		303
5314	SNV	C	T	3	136	2.20588	0.333333	38	CDS: CDS, NS3: NS3	CDS:p.Pro1748Ser	364
5319	SNV	A	G	2	125	1.6	0.5	38	CDS: CDS, NS3: NS3	CDS:p.Arg1750Gly	589
5325	SNV	T	A	2	126	1.5873	0.5	37.5	CDS: CDS, Ns3: Ns3		303
5337	SNV	C	G	2	136	1.47059	0.5	38	CDS: CDS, Ns3: Ns3	CDS:p.Asn1755Lys	303
5339	SNV	T	A	2	138	1.44928	0.5	38	CDS: CDS, Ns3: Ns3	CDS:p.Met1756Lys	303
5360	SNV	T	C	14	1350	1.03704	0.357143	38	CDS: CDS, NS3: NS3		347
5361	SNV	T	C	4	153	2.61438	0.25	37.75	CDS: CDS, Ns3: Ns3		303
5366	SNV	C	T	2	159	1.25786	0.5	37.5	CDS: CDS, Ns3: Ns3	CDS:p.Thr1765Ile	303
5367	SNV	G	C	4	134	2.98507	0.5	38	CDS: CDS, NS3: NS3	CDS:p.Asp1766His	589
5367	SNV	G	C	26	1364	1.90616	0.384615	37.8846	CDS: CDS, NS3: NS3	CDS:p.Asp1766His	347
5368	SNV	G	C	5	158	3.16456	0.4	38	CDS: CDS, Ns3: Ns3	CDS:p.Asp1766His	303
5368	SNV	G	C	4	317	1.26183	0.25	37	CDS: CDS, Ns3: Ns3	CDS:p.Asp1766His	310
5371	SNV	C	T	2	151	1.3245	0.5	38	CDS: CDS, Ns3: Ns3	CDS:p.Pro1767Ser	303
5395	SNV	T	A	2	171	1.16959	0.5	38	CDS: CDS, NS3: NS3	CDS:p.Tyr1775Asn	364
5402	SNV	C	T	2	168	1.19048	0.5	37.5	CDS: CDS, Ns3: Ns3	CDS:p.Ser1777Leu	303
5424	SNV	A	G	2	190	1.05263	0.5	37.5	CDS: CDS, NS3: NS3		364
5434	SNV	G	A	31	193	16.0622	0.451613	37.7419	CDS: CDS, NS3: NS3	CDS:p.Val1788Ile	364
5453	SNV	C	A	5	238	2.10084	0	38	CDS: CDS, Ns3: Ns3	CDS:p.Pro1794His	303
5464	SNV	T	G	13	659	1.97269	0.384615	37.6923	CDS: CDS, NS3: NS3	CDS:p.Val1798Gly	297
5464	SNV	T	G	187	10351	1.80659	0.363636	37.8449	CDS: CDS, NS3: NS3	CDS:p.Val1798Gly	535
5464	SNV	T	G	31	2288	1.3549	0.225806	37.4839	CDS: CDS, NS3: NS3	CDS:p.Val1798Gly	528
5464	SNV	T	G	2	157	1.27389	0.5	38	CDS: CDS, NS3: NS3	CDS:p.Val1798Gly	589
5464	SNV	T	G	7	700	1	0.285714	38	CDS: CDS, NS3: NS3	CDS:p.Val1798Gly	294
5465	SNV	T	G	17	265	6.41509	0.352941	37.7647	CDS: CDS, Ns3: Ns3	CDS:p.Val1798Gly	303
5465	SNV	T	G	8	408	1.96078	0	38	CDS: CDS, Ns3: Ns3	CDS:p.Val1798Gly	310
5465	SNV	T	G	14	1083	1.29271	0.214286	37.7857	CDS: CDS, Ns3: Ns3	CDS:p.Val1798Gly	326
5466	SNV	G	A	11	648	1.69753	0.181818	34.5455	CDS: CDS, NS3: NS3	CDS:p.Glu1799Lys	297
5466	SNV	G	A	156	10350	1.50725	0.365385	35.8205	CDS: CDS, NS3: NS3	CDS:p.Glu1799Lys	535
5466	SNV	G	A	84	5984	1.40374	0.321429	35.8452	CDS: CDS, NS3: NS3	CDS:p.Glu1799Lys	553
5466	SNV	G	A	23	2276	1.01054	0.130435	35.6957	CDS: CDS, NS3: NS3	CDS:p.Glu1799Lys	528
5467	SNV	G	A	5	235	2.12766	0.4	36.4	CDS: CDS, NS3: NS3	CDS:p.Glu1799Lys	364
5467	SNV	G	A	3	269	1.11524	0.333333	35.3333	CDS: CDS, Ns3: Ns3	CDS:p.Glu1799Lys	303
5471	SNV	C	G	3	282	1.06383	0.333333	38	CDS: CDS, Ns3: Ns3	CDS:p.Ala1800Gly	303
5474	SNV	T	G	3	286	1.04895	0.333333	38	CDS: CDS, Ns3: Ns3	CDS:p.Phe1801Cys	303
5476	SNV	C	G	2	162	1.23457	0.5	37	CDS: CDS, NS3: NS3	CDS:p.Pro1802Arg	589
5480	SNV	A	C	4	295	1.35593	0.25	36.75	CDS: CDS, Ns3: Ns3	CDS:p.Gln1803Pro	303
5503	SNV	A	G	17	777	2.1879	0.352941	37.6471	CDS: CDS, NS3: NS3	CDS:p.Glu1811Gly	294
5503	SNV	A	G	9	707	1.27298	0.444444	37.7778	CDS: CDS, NS3: NS3	CDS:p.Glu1811Gly	297
5503	SNV	A	G	138	12569	1.09794	0.478261	37.6594	CDS: CDS, NS3: NS3	CDS:p.Glu1811Gly	535
5503	SNV	A	T	8	777	1.0296	0.25	38	CDS: CDS, NS3: NS3	CDS:p.Glu1811Val	294
5504	SNV	A	G	9	539	1.66976	0.444444	37.8889	CDS: CDS, Ns3: Ns3	CDS:p.Glu1811Gly	310
5514	SNV	A	G	11	815	1.34969	0.363636	37	CDS: CDS, NS3: NS3	CDS:p.Ile1815Val	294
5514	SNV	A	G	19	1897	1.00158	0.473684	37.6316	CDS: CDS, NS3: NS3	CDS:p.Ile1815Val	634
5515	SNV	A	G	10	556	1.79856	0.4	37.6	CDS: CDS, Ns3: Ns3	CDS:p.Ile1815Val	310
5521	SNV	G	C	4	283	1.41343	0.5	38	CDS: CDS, NS3: NS3	CDS:p.Glu1817Gln	364
5522	SNV	A	G	7	436	1.6055	0.428571	37.8571	CDS: CDS, Ns3: Ns3	CDS:p.Glu1817Gly	303
5526	SNV	A	G	3	288	1.04167	0.333333	37.6667	CDS: CDS, NS3: NS3		364
5555	SNV	C	T	369	872	42.3165	0.482385	37.8238	CDS: CDS, NS3: NS3		294
5576	SNV	C	T	2	187	1.06952	0.5	37	CDS: CDS, NS3: NS3		589
5622	SNV	T	C	2	196	1.02041	0.5	38	CDS: CDS, NS3: NS3		589
5635	SNV	G	A	2	188	1.06383	0.5	38	CDS: CDS, NS3: NS3	CDS:p.Gly1855Glu	589
5667	SNV	T	C	2	180	1.11111	0.5	38	CDS: CDS, NS3: NS3	CDS:p.Phe1866Leu	589
5668	SNV	T	G	4	179	2.23464	0.25	37	CDS: CDS, NS3: NS3	CDS:p.Phe1866Cys	589
5668	SNV	T	G	29	2163	1.34073	0.413793	37.931	CDS: CDS, NS3: NS3	CDS:p.Phe1866Cys	347
5669	SNV	T	G	6	245	2.44898	0.333333	38	CDS: CDS, NS3: NS3	CDS:p.Phe1866Cys	364
5669	SNV	T	G	5	317	1.57729	0.2	35	CDS: CDS, Ns3: Ns3	CDS:p.Phe1866Cys	303
5669	SNV	T	G	18	1250	1.44	0.166667	37.0556	CDS: CDS, Ns3: Ns3	CDS:p.Phe1866Cys	326
5669	SNV	T	G	7	526	1.3308	0.142857	37.8571	CDS: CDS, Ns3: Ns3	CDS:p.Phe1866Cys	310
5678	SNV	G	T	12	846	1.41844	0.5	37.5833	CDS: CDS, NS3: NS3	CDS:p.Glu1869Asp	294
5678	SNV	G	T	7	674	1.03858	0.428571	37	CDS: CDS, NS3: NS3	CDS:p.Glu1869Asp	297
5680	SNV	A	T	11	666	1.65165	0.454545	36.4545	CDS: CDS, NS3: NS3	CDS:p.Tyr1870Phe	297
5680	SNV	A	T	9	841	1.07015	0.333333	38	CDS: CDS, NS3: NS3	CDS:p.Tyr1870Phe	294
5684	SNV	A	T	3	290	1.03448	0.333333	37.6667	CDS: CDS, Ns3: Ns3	CDS:p.Gln1871Leu	303
5692	SNV	A	T	3	263	1.14068	0	36.6667	CDS: CDS, Ns3: Ns3	CDS:p.Lys1874*	303
5701	SNV	A	T	20	1924	1.0395	0.4	37.8	CDS: CDS, NS3: NS3	CDS:p.Asp1877Val	347
5702	SNV	A	T	6	248	2.41935	0.333333	37.8333	CDS: CDS, Ns3: Ns3	CDS:p.Asp1877Val	303
5752	SNV	C	T	2	173	1.15607	0.5	38	CDS: CDS, NS3: NS3	CDS:p.Arg1894Trp	364
5794	SNV	T	A	236	10484	2.25105	0.355932	37.0339	CDS: "polyprotein CDS", Mature peptide: "nonstructural protein NS3 peptide"	ACW82998.1:p.Val1908Glu	100
5794	SNV	T	A	12	797	1.50565	0.416667	38	CDS: CDS, NS3: NS3	CDS:p.Val1908Glu	294
5794	SNV	T	A	2	140	1.42857	0.5	38	CDS: CDS, NS3: NS3	CDS:p.Val1908Glu	589
5794	SNV	T	A	9	646	1.39319	0.444444	37.8889	CDS: CDS, NS3: NS3	CDS:p.Val1908Glu	297
5794	SNV	T	A	21	1649	1.2735	0.285714	37.0952	Mature peptide: "nonstructural protein NS3 peptide", CDS: "polyprotein CDS"	ACW82998.1:p.Val1908Glu	104
5795	SNV	T	A	5	223	2.24215	0.4	37.8	CDS: CDS, Ns3: Ns3	CDS:p.Val1908Glu	303
5795	SNV	T	A	3	150	2	0.333333	36.6667	CDS: CDS, NS3: NS3	CDS:p.Val1908Glu	364
5812	SNV	C	T	2	151	1.3245	0.5	29.5	CDS: CDS, NS3: NS3	CDS:p.Pro1914Ser	364
5822	SNV	C	T	2	136	1.47059	0.5	37.5	CDS: CDS, NS3: NS3		589
5850	SNV	G	C	9	600	1.5	0.333333	38	CDS: CDS, NS3: NS3	CDS:p.Val1927Leu	297
5850	SNV	G	C	2	141	1.41844	0	38	CDS: CDS, NS3: NS3	CDS:p.Val1927Leu	589
5851	SNV	G	C	3	155	1.93548	0.333333	38	CDS: CDS, NS3: NS3	CDS:p.Val1927Leu	364
5851	SNV	G	C	7	396	1.76768	0.142857	37.1429	CDS: CDS, Ns3: Ns3	CDS:p.Val1927Leu	310
5854	SNV	C	G	2	145	1.37931	0	38	CDS: CDS, NS3: NS3	CDS:p.Ala1928Gly	589
5854	SNV	C	G	7	601	1.16473	0.142857	37.8571	CDS: CDS, NS3: NS3	CDS:p.Ala1928Gly	297
5855	SNV	C	G	3	156	1.92308	0.333333	38	CDS: CDS, NS3: NS3	CDS:p.Ala1928Gly	364
5855	SNV	C	G	7	396	1.76768	0.142857	37.2857	CDS: CDS, Ns3: Ns3	CDS:p.Ala1928Gly	310
5863	SNV	C	G	4	150	2.66667	0.5	37.5	CDS: CDS, NS3: NS3	CDS:p.Ala1931Gly	589
5863	SNV	C	G	10	613	1.63132	0.3	37.4	CDS: CDS, NS3: NS3	CDS:p.Ala1931Gly	297
5863	SNV	C	G	15	1457	1.02951	0.4	37.4	CDS: CDS, NS3: NS3	CDS:p.Ala1931Gly	347
5864	SNV	C	G	3	163	1.84049	0.333333	38	CDS: CDS, NS3: NS3	CDS:p.Ala1931Gly	364
5864	SNV	C	G	7	386	1.81347	0.142857	37.8571	CDS: CDS, Ns3: Ns3	CDS:p.Ala1931Gly	310
5867	SNV	G	C	2	142	1.40845	0.5	37.5	CDS: CDS, NS3: NS3	CDS:p.Gln1932His	589
5867	SNV	A	G	2	159	1.25786	0.5	38	CDS: CDS, NS3: NS3	CDS:p.Gln1932Arg	364
5868	SNV	G	C	3	159	1.88679	0.333333	38	CDS: CDS, NS3: NS3	CDS:p.Gln1932His	364
5868	SNV	G	C	4	390	1.02564	0.25	38	CDS: CDS, Ns3: Ns3	CDS:p.Gln1932His	310
5913	SNV	G	T	3	169	1.77515	0.333333	38	CDS: CDS, NS3: NS3	CDS:p.Gln1947His	364
5915	SNV	A	G	4	395	1.01266	0.5	38	CDS: CDS, Ns3: Ns3	CDS:p.Tyr1948Cys	310
5916	SNV	G	A	138	8662	1.59317	0.463768	37.7464	CDS: CDS, NS3: NS3	CDS:p.Val1949Ile	535
5936	SNV	T	G	4	245	1.63265	0.5	34.5	CDS: CDS, Ns3: Ns3	CDS:p.Leu1955*	303
5948	SNV	G	T	2	114	1.75439	0.5	38	CDS: CDS, NS3: NS3	CDS:p.Glu1959Asp	589
5969	SNV	A	G	2	170	1.17647	0.5	33.5	CDS: CDS, NS3: NS3	CDS:p.Glu1966Gly	364
5981	SNV	C	T	2	117	1.7094	0.5	38	CDS: CDS, NS3: NS3		589
5981	SNV	C	T	7	514	1.36187	0.285714	38	CDS: CDS, NS3: NS3		294
5985	SNV	G	T	2	117	1.7094	0.5	38	CDS: CDS, NS3: NS3	CDS:p.Asp1972Tyr	589
5990	SNV	T	C	5	468	1.06838	0.2	37.8	CDS: CDS, NS3: NS3		297
5991	SNV	A	G	16	530	3.01887	0.375	37.8125	CDS: CDS, NS3: NS3	CDS:p.Ile1974Val	294
5991	SNV	A	G	157	8352	1.87979	0.458599	37.8025	CDS: CDS, NS3: NS3	CDS:p.Ile1974Val	535
5991	SNV	A	G	24	1463	1.64046	0.375	37	Mature peptide: "nonstructural protein NS3 peptide", CDS: "polyprotein CDS"	ACW82998.1:p.Ile1974Val	104
5991	SNV	A	G	73	4789	1.52433	0.39726	37.6301	CDS: CDS, NS3: NS3	CDS:p.Ile1974Val	553
5991	SNV	A	G	39	2802	1.39186	0.0769231	37.7436	CDS: CDS, NS3: NS3	CDS:p.Ile1974Val	634
5991	SNV	A	G	22	1892	1.16279	0.409091	37.8182	CDS: CDS, NS3: NS3	CDS:p.Ile1974Val	528
5991	SNV	A	G	5	470	1.06383	0.4	37.4	CDS: CDS, NS3: NS3	CDS:p.Ile1974Val	297
5992	SNV	A	G	8	180	4.44444	0.375	35.5	CDS: CDS, NS3: NS3	CDS:p.Ile1974Val	364
5992	SNV	A	G	7	429	1.6317	0	37.8571	CDS: CDS, Ns3: Ns3	CDS:p.Ile1974Val	310
5992	SNV	A	G	13	888	1.46396	0.230769	37.9231	CDS: CDS, Ns3: Ns3	CDS:p.Ile1974Val	326
5998	SNV	C	T	14	561	2.49554	0.357143	37.9286	CDS: CDS, NS3: NS3	CDS:p.Thr1976Ile	294
5998	SNV	C	T	24	1525	1.57377	0.375	37.2917	Mature peptide: "nonstructural protein NS3 peptide", CDS: "polyprotein CDS"	ACW82998.1:p.Thr1976Ile	104
5998	SNV	C	T	65	4914	1.32275	0.4	37.1231	CDS: CDS, NS3: NS3	CDS:p.Thr1976Ile	553
5998	SNV	C	T	108	8625	1.25217	0.444444	37.7963	CDS: CDS, NS3: NS3	CDS:p.Thr1976Ile	535
5998	SNV	C	T	35	2971	1.17805	0.0857143	38	CDS: CDS, NS3: NS3	CDS:p.Thr1976Ile	634
5998	SNV	C	T	5	484	1.03306	0.4	37.8	CDS: CDS, NS3: NS3	CDS:p.Thr1976Ile	297
5999	SNV	C	T	3	188	1.59574	0.333333	38	CDS: CDS, NS3: NS3	CDS:p.Thr1976Ile	364
5999	SNV	C	T	14	884	1.58371	0.214286	37.7857	CDS: CDS, Ns3: Ns3	CDS:p.Thr1976Ile	326
5999	SNV	C	T	6	448	1.33929	0.166667	37.5	CDS: CDS, Ns3: Ns3	CDS:p.Thr1976Ile	310
6013	SNV	A	C	2	191	1.04712	0.5	38	CDS: CDS, NS3: NS3	CDS:p.Ile1981Leu	364
6018	SNV	A	T	7	456	1.53509	0.142857	34.5714	CDS: CDS, Ns3: Ns3		310
6021	SNV	C	A	3	194	1.54639	0	38	CDS: CDS, NS3: NS3		364
6021	SNV	C	A	10	877	1.14025	0.3	37.9	CDS: CDS, Ns3: Ns3		326
6037	SNV	A	G	4	335	1.19403	0.25	36.75	CDS: CDS, Ns3: Ns3	CDS:p.Arg1989Gly	303
6040	SNV	A	C	2	133	1.50376	0.5	37.5	CDS: CDS, NS3: NS3	CDS:p.Glu1990Ala	589
6047	SNV	T	G	22	604	3.64238	0.409091	37.6364	CDS: CDS, NS3: NS3	CDS:p.Ser1992Arg	297
6047	SNV	T	G	15	643	2.33281	0.466667	37.8667	CDS: CDS, NS3: NS3	CDS:p.Ser1992Arg	294
6047	SNV	T	G	49	2272	2.15669	0.244898	37.102	CDS: CDS, NS3: NS3	CDS:p.Ser1992Arg	528
6047	SNV	T	G	109	5637	1.93365	0.293578	37.6147	CDS: CDS, NS3: NS3	CDS:p.Ser1992Arg	553
6047	SNV	T	G	23	1503	1.53027	0.347826	37.5217	CDS: CDS, NS3: NS3	CDS:p.Ser1992Arg	347
6047	SNV	T	G	2	136	1.47059	0	38	CDS: CDS, NS3: NS3	CDS:p.Ser1992Arg	589
6047	SNV	T	G	45	3680	1.22283	0.0222222	37.6667	CDS: CDS, NS3: NS3	CDS:p.Ser1992Arg	634
6048	SNV	T	G	20	368	5.43478	0.3	37.6	CDS: CDS, Ns3: Ns3	CDS:p.Ser1992Arg	303
6048	SNV	T	G	7	222	3.15315	0.142857	38	CDS: CDS, NS3: NS3	CDS:p.Ser1992Arg	364
6048	SNV	T	G	10	525	1.90476	0.2	37.4	CDS: CDS, Ns3: Ns3	CDS:p.Ser1992Arg	310
6048	SNV	T	G	12	951	1.26183	0.416667	36.75	CDS: CDS, Ns3: Ns3	CDS:p.Ser1992Arg	326
6051	SNV	A	T	5	375	1.33333	0.4	37.2	CDS: CDS, Ns3: Ns3		303
6063	SNV	G	A	1197	31042	3.85607	0.355054	36.9683	CDS: polyprotein, Mature peptide: nonstructural protein NS3		154
6108	SNV	C	T	493	34954	1.41043	0.41785	36.858	CDS: polyprotein, Mature peptide: nonstructural protein NS3		154
6216	SNV	T	C	174	7267	2.39439	0.149425	37.0632	CDS: CDS, NS3: NS3		634
6217	SNV	T	C	12	916	1.31004	0.333333	36.5	CDS: CDS, NS3: NS3	CDS:p.Leu2049Ser	294
6217	SNV	T	C	9	867	1.03806	0.333333	38	CDS: CDS, NS3: NS3	CDS:p.Leu2049Ser	297
6218	SNV	T	C	11	602	1.82724	0.363636	37.7273	CDS: CDS, Ns3: Ns3	CDS:p.Leu2049Ser	303
6225	SNV	A	T	195	12100	1.61157	0.34359	37.2308	CDS: "polyprotein CDS", Mature peptide: "nonstructural protein NS3 peptide"	ACW82998.1:p.Asn2052Tyr	100
6225	SNV	A	T	243	18554	1.30969	0.382716	37.6749	CDS: CDS, NS3: NS3	CDS:p.Asn2052Tyr	535
6225	SNV	A	T	11	938	1.17271	0.363636	38	CDS: CDS, NS3: NS3	CDS:p.Asn2052Tyr	294
6225	SNV	A	T	45	3933	1.14416	0.244444	36.9556	CDS: CDS, NS3: NS3	CDS:p.Asn2052Tyr	528
6225	SNV	A	T	9	895	1.00559	0.222222	37.1111	CDS: CDS, NS3: NS3	CDS:p.Asn2052Tyr	297
6226	SNV	A	T	15	613	2.44698	0.4	37.7333	CDS: CDS, Ns3: Ns3	CDS:p.Asn2052Tyr	303
6226	SNV	A	T	16	1007	1.58888	0.0625	37.5625	CDS: CDS, Ns3: Ns3	CDS:p.Asn2052Tyr	310
6403	SNV	T	C	666	1841	36.176	0.391892	37.2583	CDS: CDS, Ns4: Ns4		326
6431	SNV	A	G	6	581	1.0327	0.333333	37.6667	CDS: CDS, Ns4: Ns4	CDS:p.Asp2120Gly	303
6447	SNV	C	T	4	271	1.47601	0.5	38	CDS: CDS, NS4: NS4	CDS:p.His2126Tyr	589
6447	SNV	C	T	135	9338	1.44571	0.474074	37.2074	CDS: "polyprotein CDS", Mature peptide: "nonstructural protein NS4A peptide"	ACW82998.1:p.His2126Tyr	100
6447	SNV	C	T	53	3831	1.38345	0.433962	37.7736	CDS: CDS, NS4: NS4	CDS:p.His2126Tyr	528
6447	SNV	C	T	13	1008	1.28968	0.461538	37.9231	CDS: CDS, NS4: NS4	CDS:p.His2126Tyr	294
6447	SNV	C	T	11	934	1.17773	0.363636	37.6364	CDS: CDS, NS4: NS4	CDS:p.His2126Tyr	297
6448	SNV	C	T	31	1710	1.81287	0.419355	37.5484	CDS: CDS, Ns4: Ns4	CDS:p.His2126Tyr	326
6486	SNV	A	C	9	863	1.04287	0.222222	37.3333	CDS: CDS, NS4: NS4	CDS:p.Met2139Leu	297
6487	SNV	A	C	7	499	1.40281	0.285714	37.8571	CDS: CDS, Ns4: Ns4	CDS:p.Met2139Leu	303
6490	SNV	G	T	8	494	1.61943	0.375	37.75	CDS: CDS, Ns4: Ns4	CDS:p.Glu2140*	303
6511	SNV	A	C	10	876	1.14155	0.2	36.2	CDS: CDS, NS4: NS4	CDS:p.Glu2147Ala	297
6511	SNV	A	C	9	864	1.04167	0.333333	35.6667	CDS: CDS, NS4: NS4	CDS:p.Glu2147Ala	294
6512	SNV	A	C	5	477	1.04822	0.2	36.4	CDS: CDS, Ns4: Ns4	CDS:p.Glu2147Ala	303
6512	SNV	A	C	8	792	1.0101	0.125	35.375	CDS: CDS, Ns4: Ns4	CDS:p.Glu2147Ala	310
6513	SNV	A	G	14	878	1.59453	0.428571	36.2857	CDS: CDS, NS4: NS4	CDS:p.Thr2148Ala	297
6513	SNV	A	G	9	863	1.04287	0.444444	37.1111	CDS: CDS, NS4: NS4	CDS:p.Thr2148Ala	294
6514	SNV	A	G	4	300	1.33333	0	38	CDS: CDS, NS4: NS4	CDS:p.Thr2148Ala	364
6514	SNV	A	G	10	792	1.26263	0.4	37.2	CDS: CDS, Ns4: Ns4	CDS:p.Thr2148Ala	310
6522	SNV	C	T	13	854	1.52225	0.384615	37.8462	CDS: CDS, NS4: NS4	CDS:p.Leu2151Phe	297
6522	SNV	C	T	9	860	1.04651	0.444444	37.1111	CDS: CDS, NS4: NS4	CDS:p.Leu2151Phe	294
6523	SNV	C	T	10	754	1.32626	0.4	37.7	CDS: CDS, Ns4: Ns4	CDS:p.Leu2151Phe	310
6525	SNV	C	T	10	850	1.17647	0.3	37.4	CDS: CDS, NS4: NS4		297
6540	SNV	G	A	4	248	1.6129	0.5	38	CDS: CDS, NS4: NS4	CDS:p.Val2157Met	589
6540	SNV	G	A	13	924	1.40693	0.307692	37.4615	CDS: CDS, NS4: NS4	CDS:p.Val2157Met	297
6540	SNV	G	A	10	915	1.0929	0.5	37.1	CDS: CDS, NS4: NS4	CDS:p.Val2157Met	294
6541	SNV	G	A	14	510	2.7451	0.357143	37.5	CDS: CDS, Ns4: Ns4	CDS:p.Val2157Met	303
6543	SNV	T	G	4	250	1.6	0.5	38	CDS: CDS, NS4: NS4	CDS:p.Leu2158Val	589
6543	SNV	T	G	13	932	1.39485	0.307692	36.3846	CDS: CDS, NS4: NS4	CDS:p.Leu2158Val	297
6543	SNV	T	G	12	921	1.30293	0.5	37.6667	CDS: CDS, NS4: NS4	CDS:p.Leu2158Val	294
6544	SNV	T	G	15	519	2.89017	0.4	37.2667	CDS: CDS, Ns4: Ns4	CDS:p.Leu2158Val	303
6544	SNV	T	G	9	799	1.12641	0.111111	37.1111	CDS: CDS, Ns4: Ns4	CDS:p.Leu2158Val	310
6546	SNV	A	T	256	10136	2.52565	0.402344	37.4609	CDS: "polyprotein CDS", Mature peptide: "nonstructural protein NS4A peptide"	ACW82998.1:p.Thr2159Ser	100
6546	SNV	A	T	4	249	1.60643	0.5	38	CDS: CDS, NS4: NS4	CDS:p.Thr2159Ser	589
6546	SNV	A	T	14	923	1.51679	0.285714	37.2857	CDS: CDS, NS4: NS4	CDS:p.Thr2159Ser	297
6546	SNV	A	T	13	920	1.41304	0.461538	37.9231	CDS: CDS, NS4: NS4	CDS:p.Thr2159Ser	294
6547	SNV	A	T	15	509	2.94695	0.4	37.9333	CDS: CDS, Ns4: Ns4	CDS:p.Thr2159Ser	303
6547	SNV	A	T	11	786	1.39949	0.272727	37.4545	CDS: CDS, Ns4: Ns4	CDS:p.Thr2159Ser	310
6552	SNV	G	A	15	912	1.64474	0.333333	36.9333	CDS: CDS, NS4: NS4	CDS:p.Gly2161Arg	297
6552	SNV	G	A	4	244	1.63934	0.5	37.75	CDS: CDS, NS4: NS4	CDS:p.Gly2161Arg	589
6552	SNV	G	A	147	10026	1.46619	0.367347	37.1497	CDS: "polyprotein CDS", Mature peptide: "nonstructural protein NS4A peptide"	ACW82998.1:p.Gly2161Arg	100
6567	SNV	C	T	6	526	1.14068	0.5	37.8333	CDS: CDS, Ns4: Ns4		303
6676	SNV	T	A	5	441	1.13379	0.4	36.2	CDS: CDS, Ns4: Ns4	CDS:p.Ser2202Thr	303
6732	SNV	C	T	8	746	1.07239	0.375	38	CDS: CDS, NS4: NS4	CDS:p.Arg2221Cys	294
6733	SNV	C	T	7	585	1.19658	0.428571	36.2857	CDS: CDS, Ns4: Ns4	CDS:p.Arg2221Cys	310
6733	SNV	C	T	3	254	1.1811	0.333333	38	CDS: CDS, NS4: NS4	CDS:p.Arg2221Cys	364
6735	SNV	A	G	8	746	1.07239	0.375	37.75	CDS: CDS, NS4: NS4	CDS:p.Thr2222Ala	294
6736	SNV	A	G	9	585	1.53846	0.333333	37.3333	CDS: CDS, Ns4: Ns4	CDS:p.Thr2222Ala	310
6748	SNV	A	T	2	197	1.01523	0.5	38	CDS: CDS, NS4: NS4	CDS:p.Asn2226Ile	589
6756	SNV	G	T	3	195	1.53846	0.333333	36.6667	CDS: CDS, NS4: NS4	CDS:p.Ala2229Ser	589
6774	SNV	T	G	2	181	1.10497	0.5	38	CDS: CDS, NS4: NS4	CDS:p.Leu2235Val	589
6793	SNV	C	T	2	191	1.04712	0.5	38	CDS: CDS, NS4: NS4	CDS:p.Thr2241Ile	589
6801	SNV	G	A	2	185	1.08108	0.5	38	CDS: CDS, NS4: NS4	CDS:p.Ala2244Thr	589
6818	SNV	A	G	2	190	1.05263	0.5	38	CDS: CDS, NS4: NS4		589
6823	SNV	A	G	2	186	1.07527	0.5	38	CDS: CDS, NS4: NS4	CDS:p.Glu2251Gly	589
6829	SNV	C	A	3	194	1.54639	0.333333	38	CDS: CDS, NS4: NS4	CDS:p.Thr2253Lys	589
6878	SNV	T	G	2	198	1.0101	0.5	36	CDS: CDS, NS4: NS4	CDS:p.His2269Gln	589
6879	SNV	T	G	4	297	1.3468	0.5	36.75	CDS: CDS, NS4: NS4	CDS:p.His2269Gln	364
6892	SNV	A	G	105	5791	1.81316	0.47619	37.5619	CDS: CDS, NS4: NS4	CDS:p.Asp2274Gly	553
6892	SNV	A	G	144	10080	1.42857	0.493056	37.5417	CDS: CDS, NS4: NS4	CDS:p.Asp2274Gly	535
6892	SNV	A	G	21	1921	1.09318	0.333333	36.3333	CDS: CDS, NS4: NS4	CDS:p.Asp2274Gly	634
6892	SNV	A	G	8	755	1.0596	0.375	38	CDS: CDS, NS4: NS4	CDS:p.Asp2274Gly	294
6893	SNV	A	G	13	282	4.60993	0.461538	37.3846	CDS: CDS, NS4: NS4	CDS:p.Asp2274Gly	364
6893	SNV	A	G	35	1315	2.6616	0.2	37.7143	CDS: CDS, Ns4: Ns4	CDS:p.Asp2274Gly	326
6893	SNV	A	G	10	417	2.39808	0.5	37.4	CDS: CDS, Ns4: Ns4	CDS:p.Asp2274Gly	303
6893	SNV	A	G	11	524	2.09924	0.454545	37.6364	CDS: CDS, Ns4: Ns4	CDS:p.Asp2274Gly	310
6903	SNV	C	T	76	1943	3.91148	0.473684	37.5263	CDS: CDS, NS4: NS4	CDS:p.Arg2278Cys	528
6905	SNV	C	T	107	5459	1.96007	0.46729	37.8505	CDS: CDS, NS4: NS4		553
6905	SNV	C	T	144	9404	1.53126	0.5	37.6389	CDS: CDS, NS4: NS4		535
6905	SNV	C	T	8	717	1.11576	0.375	36.125	CDS: CDS, NS4: NS4		294
6906	SNV	C	T	10	265	3.77358	0.4	37.1	CDS: CDS, NS4: NS4		364
6906	SNV	C	T	11	381	2.88714	0.454545	37.7273	CDS: CDS, Ns4: Ns4		303
6906	SNV	C	T	34	1235	2.75304	0.205882	37.4412	CDS: CDS, Ns4: Ns4		326
6906	SNV	C	T	9	498	1.80723	0.333333	38	CDS: CDS, Ns4: Ns4		310
6925	SNV	T	A	2	168	1.19048	0.5	38	CDS: CDS, NS4: NS4	CDS:p.Leu2285His	589
6928	SNV	A	G	2	170	1.17647	0	38	CDS: CDS, NS4: NS4	CDS:p.Tyr2286Cys	589
6931	SNV	C	G	2	172	1.16279	0	38	CDS: CDS, NS4: NS4	CDS:p.Ala2287Gly	589
6932	SNV	A	G	2	159	1.25786	0.5	38	CDS: CDS, NS4: NS4		589
6947	SNV	T	C	2	145	1.37931	0.5	38	CDS: CDS, NS4: NS4		589
6958	SNV	A	T	4	259	1.5444	0.25	38	CDS: CDS, Ns4: Ns4	CDS:p.Met2296Leu	303
6986	SNV	C	T	4	219	1.82648	0.25	38	CDS: CDS, Ns4: Ns4	CDS:p.Thr2305Met	303
6986	SNV	C	T	19	1080	1.75926	0.315789	37.9474	CDS: CDS, Ns4: Ns4	CDS:p.Thr2305Met	326
6986	SNV	C	T	3	195	1.53846	0.333333	38	CDS: CDS, NS4: NS4	CDS:p.Thr2305Met	364
6986	SNV	C	T	6	414	1.44928	0.166667	36.6667	CDS: CDS, Ns4: Ns4	CDS:p.Thr2305Met	310
7009	SNV	T	C	2	130	1.53846	0.5	38	CDS: CDS, NS4: NS4	CDS:p.Ile2313Thr	589
7009	SNV	A	G	2	191	1.04712	0.5	38	CDS: CDS, NS4: NS4	CDS:p.Ile2313Val	364
7011	SNV	G	A	2	129	1.55039	0.5	38	CDS: CDS, NS4: NS4	CDS:p.Ala2314Thr	589
7013	SNV	C	A	2	192	1.04167	0.5	38	CDS: CDS, NS4: NS4	CDS:p.Ala2314Glu	364
7013	SNV	C	T	2	192	1.04167	0.5	38	CDS: CDS, NS4: NS4	CDS:p.Ala2314Val	364
7017	SNV	T	A	2	189	1.0582	0.5	38	CDS: CDS, NS4: NS4	CDS:p.Asn2315Lys	364
7029	SNV	A	G	4	246	1.62602	0.25	37.5	CDS: CDS, Ns4: Ns4	CDS:p.Ile2319Met	303
7033	SNV	A	G	3	238	1.2605	0.333333	37.6667	CDS: CDS, Ns4: Ns4	CDS:p.Met2321Val	303
7045	SNV	A	T	102	7352	1.38738	0.480392	37.8431	CDS: CDS, NS4: NS4	CDS:p.Lys2325Met	535
7045	SNV	A	T	112	9172	1.22111	0.366071	37.3482	CDS: "polyprotein CDS", Mature peptide: "nonstructural protein NS4B peptide"	ACW82998.1:p.Lys2325Met	100
7045	SNV	A	T	7	637	1.0989	0.428571	38	CDS: CDS, NS4: NS4	CDS:p.Lys2325Met	294
7060	SNV	T	C	2	159	1.25786	0.5	38	CDS: CDS, NS4: NS4	CDS:p.Ser2330Pro	364
7066	SNV	A	C	2	141	1.41844	0.5	38	CDS: CDS, NS4: NS4	CDS:p.Met2332Leu	364
7070	SNV	A	C	4	259	1.5444	0.5	38	CDS: CDS, Ns4: Ns4	CDS:p.Asp2333Ala	303
7070	SNV	A	G	2	143	1.3986	0.5	38	CDS: CDS, NS4: NS4	CDS:p.Asp2333Gly	364
7070	SNV	A	C	4	378	1.0582	0	36	CDS: CDS, Ns4: Ns4	CDS:p.Asp2333Ala	310
7096	SNV	G	A	2	142	1.40845	0.5	38	CDS: CDS, NS4: NS4	CDS:p.Gly2342Arg	364
7112	SNV	T	C	4	137	2.91971	0.5	38	CDS: CDS, NS4: NS4	CDS:p.Val2347Ala	364
7116	SNV	C	T	7	680	1.02941	0.285714	37.8571	CDS: CDS, NS4: NS4	CDS:p.Pro2349Ser	294
7118	SNV	A	C	27	1580	1.70886	0.296296	36.6296	CDS: CDS, NS4: NS4		528
7118	SNV	A	C	60	4586	1.30833	0.366667	37.2667	CDS: CDS, NS4: NS4		553
7118	SNV	A	C	85	8386	1.01359	0.341176	36.5882	CDS: CDS, NS4: NS4		535
7119	SNV	A	C	8	315	2.53968	0.375	37.5	CDS: CDS, Ns4: Ns4		303
7119	SNV	A	C	7	391	1.79028	0.285714	35.7143	CDS: CDS, Ns4: Ns4		310
7130	SNV	A	G	2	157	1.27389	0.5	38	CDS: CDS, NS4: NS4		589
7132	SNV	C	T	2	155	1.29032	0.5	38	CDS: CDS, NS4: NS4	CDS:p.Ala2354Val	589
7137	SNV	G	C	2	160	1.25	0.5	38	CDS: CDS, NS4: NS4	CDS:p.Val2356Leu	589
7142	SNV	G	T	2	160	1.25	0.5	38	CDS: CDS, NS4: NS4	CDS:p.Leu2357Phe	589
7148	SNV	T	C	6	352	1.70455	0.5	36.6667	CDS: CDS, Ns4: Ns4	CDS:p.Leu2359Ser	303
7153	SNV	G	T	6	345	1.73913	0.5	37.6667	CDS: CDS, Ns4: Ns4	CDS:p.Ala2361Ser	303
7157	SNV	T	A	2	159	1.25786	0.5	38	CDS: CDS, NS4: NS4	CDS:p.His2362Gln	589
7172	SNV	A	T	8	683	1.1713	0.125	37.875	CDS: CDS, NS4: NS4		294
7176	SNV	A	G	2	167	1.1976	0.5	37.5	CDS: CDS, NS4: NS4		364
7212	SNV	A	T	2	168	1.19048	0.5	38	CDS: CDS, NS4: NS4	CDS:p.Lys2380Asn	364
7219	SNV	C	T	17	1561	1.08905	0.352941	37.8824	CDS: CDS, NS4: NS4	CDS:p.Ala2383Val	528
7239	SNV	T	C	2	164	1.21951	0.5	38	CDS: CDS, NS4: NS4		364
7257	SNV	G	T	2	151	1.3245	0.5	38	CDS: CDS, NS4: NS4	CDS:p.Val2396Phe	589
7273	SNV	G	C	5	312	1.60256	0.4	37.6	CDS: CDS, Ns4: Ns4	CDS:p.Asp2401His	303
7321	SNV	A	T	2	150	1.33333	0.5	38	CDS: CDS, NS4: NS4	CDS:p.Met2417Leu	364
7359	SNV	C	G	2	109	1.83486	0.5	38	CDS: CDS, NS4: NS4	CDS:p.Arg2430Gly	589
7359	SNV	C	T	2	109	1.83486	0.5	38	CDS: CDS, NS4: NS4	CDS:p.Arg2430Trp	589
7359	SNV	C	T	38	3606	1.0538	0.368421	37.5263	CDS: CDS, NS4: NS4	CDS:p.Arg2430Trp	553
7359	SNV	C	T	68	6775	1.00369	0.382353	37.7206	CDS: CDS, NS4: NS4	CDS:p.Arg2430Trp	535
7360	SNV	C	T	3	199	1.50754	0.333333	38	CDS: CDS, Ns4: Ns4	CDS:p.Arg2430Trp	303
7360	SNV	C	T	3	292	1.0274	0	38	CDS: CDS, Ns4: Ns4	CDS:p.Arg2430Trp	310
7362	SNV	G	A	4	123	3.25203	0.5	37	CDS: CDS, NS4: NS4		364
7362	SNV	A	T	2	110	1.81818	0.5	38	CDS: CDS, NS4: NS4	CDS:p.Thr2431Ser	589
7404	SNV	A	T	5	325	1.53846	0.4	38	CDS: CDS, Ns4: Ns4		310
7422	SNV	G	T	2	138	1.44928	0.5	38	CDS: CDS, NS4: NS4	CDS:p.Trp2450Cys	364
7425	SNV	G	T	2	137	1.45985	0.5	38	CDS: CDS, NS4: NS4	CDS:p.Glu2451Asp	364
7450	SNV	C	G	2	126	1.5873	0.5	36	CDS: CDS, NS4: NS4	CDS:p.Thr2460Ser	589
7503	SNV	G	A	6	133	4.51128	0.5	37.3333	CDS: CDS, NS4: NS4	CDS:p.Ala2478Thr	589
7513	SNV	C	A	6	581	1.0327	0.333333	37.5	CDS: CDS, NS4: NS4	CDS:p.Ala2481Asp	294
7561	SNV	G	T	4	299	1.33779	0.25	38	Ns5: Ns5, CDS: CDS	CDS:p.Ala2497Ser	303
7565	SNV	A	C	4	310	1.29032	0.25	38	Ns5: Ns5, CDS: CDS	CDS:p.Gln2498Pro	303
7589	SNV	G	A	21	1947	1.07858	0.333333	37.381	NS5: NS5, CDS: CDS	CDS:p.Trp2506*	528
7590	SNV	G	A	6	199	3.01508	0.5	37.8333	NS5: NS5, CDS: CDS	CDS:p.Trp2506*	364
7595	SNV	A	C	21	1935	1.08527	0.285714	36.1905	NS5: NS5, CDS: CDS	CDS:p.Arg2508Ser	528
7596	SNV	A	C	4	200	2	0.5	37.5	NS5: NS5, CDS: CDS	CDS:p.Arg2508Ser	364
7600	SNV	T	C	2	161	1.24224	0.5	31.5	NS5: NS5, CDS: CDS	CDS:p.Leu2510Ser	589
7608	SNV	A	T	3	196	1.53061	0	38	NS5: NS5, CDS: CDS	CDS:p.Gln2512His	364
7611	SNV	G	T	2	197	1.01523	0.5	38	NS5: NS5, CDS: CDS		364
7625	SNV	C	T	19	527	3.60531	0.210526	37.4737	NS5: NS5, CDS: CDS		297
7625	SNV	C	T	20	617	3.24149	0.45	38	NS5: NS5, CDS: CDS		294
7625	SNV	C	T	5	160	3.125	0.4	38	NS5: NS5, CDS: CDS		589
7625	SNV	C	T	29	1315	2.20532	0.275862	37	Mature peptide: "nonstructural protein NS5 peptide", CDS: "polyprotein CDS"		104
7625	SNV	C	T	96	5223	1.83802	0.34375	37.3333	NS5: NS5, CDS: CDS		553
7625	SNV	C	T	33	1937	1.70367	0.30303	37.8788	NS5: NS5, CDS: CDS		528
7625	SNV	C	T	20	1645	1.21581	0.35	37.8	NS5: NS5, CDS: CDS		347
7626	SNV	C	T	15	543	2.76243	0.466667	37.8667	Ns5: Ns5, CDS: CDS		310
7626	SNV	C	T	8	318	2.51572	0.375	37.25	Ns5: Ns5, CDS: CDS		303
7626	SNV	C	T	22	999	2.2022	0.227273	37.0455	Ns5: Ns5, CDS: CDS		326
7626	SNV	C	T	4	204	1.96078	0.5	37.75	NS5: NS5, CDS: CDS		364
7643	SNV	T	C	2	161	1.24224	0.5	37	NS5: NS5, CDS: CDS		589
7650	SNV	A	C	8	633	1.26382	0.25	36.5	NS5: NS5, CDS: CDS	CDS:p.Met2527Leu	294
7651	SNV	A	C	5	323	1.54799	0.4	34.2	Ns5: Ns5, CDS: CDS	CDS:p.Met2527Leu	303
7651	SNV	A	C	3	213	1.40845	0.333333	38	NS5: NS5, CDS: CDS	CDS:p.Met2527Leu	364
7651	SNV	A	C	6	540	1.11111	0	38	Ns5: Ns5, CDS: CDS	CDS:p.Met2527Leu	310
7660	SNV	A	T	2	162	1.23457	0.5	23	NS5: NS5, CDS: CDS	CDS:p.Asp2530Val	589
7675	SNV	A	G	2	162	1.23457	0.5	38	NS5: NS5, CDS: CDS	CDS:p.Lys2535Arg	589
7730	SNV	C	A	2	153	1.30719	0.5	36	NS5: NS5, CDS: CDS		589
7799	SNV	A	G	23	1553	1.481	0.434783	37.087	NS5: NS5, CDS: CDS		347
7799	SNV	A	G	2	141	1.41844	0.5	38	NS5: NS5, CDS: CDS		589
7801	SNV	G	T	2	144	1.38889	0.5	38	NS5: NS5, CDS: CDS	CDS:p.Arg2577Ile	589
7801	SNV	G	T	21	1539	1.36452	0.428571	37.0476	NS5: NS5, CDS: CDS	CDS:p.Arg2577Ile	347
7808	SNV	C	T	6	490	1.22449	0.333333	37.5	NS5: NS5, CDS: CDS		297
7902	SNV	A	T	2	137	1.45985	0.5	38	NS5: NS5, CDS: CDS	CDS:p.Thr2611Ser	589
7908	SNV	G	T	2	153	1.30719	0	37.5	NS5: NS5, CDS: CDS	CDS:p.Gly2613*	589
7910	SNV	A	G	2	152	1.31579	0.5	38	NS5: NS5, CDS: CDS		589
7917	SNV	C	T	2	146	1.36986	0.5	36	NS5: NS5, CDS: CDS		589
7921	SNV	G	C	3	272	1.10294	0.333333	37.6667	Ns5: Ns5, CDS: CDS	CDS:p.Val2617Leu	303
7923	SNV	A	G	3	265	1.13208	0.333333	38	Ns5: Ns5, CDS: CDS		303
7935	SNV	T	C	2	180	1.11111	0.5	38	NS5: NS5, CDS: CDS		364
7938	SNV	A	G	2	152	1.31579	0.5	36	NS5: NS5, CDS: CDS	CDS:p.Lys2623Glu	589
7942	SNV	G	A	3	274	1.09489	0.333333	38	Ns5: Ns5, CDS: CDS	CDS:p.Asp2624Asn	303
7946	SNV	T	C	3	269	1.11524	0.333333	38	Ns5: Ns5, CDS: CDS	CDS:p.Val2625Ala	303
7956	SNV	G	A	3	264	1.13636	0.333333	37	Ns5: Ns5, CDS: CDS	CDS:p.Met2628Ile	303
7957	SNV	C	T	7	345	2.02899	0.428571	37.8571	Ns5: Ns5, CDS: CDS	CDS:p.Pro2629Ser	310
7957	SNV	C	T	4	263	1.52091	0.25	38	Ns5: Ns5, CDS: CDS	CDS:p.Pro2629Ser	303
7960	SNV	C	T	2	146	1.36986	0.5	36	NS5: NS5, CDS: CDS	CDS:p.Pro2630Leu	589
7965	SNV	A	G	2	148	1.35135	0.5	38	NS5: NS5, CDS: CDS	CDS:p.Lys2632Glu	589
7972	SNV	A	G	31	2159	1.43585	0.16129	37.3548	NS5: NS5, CDS: CDS	CDS:p.Asp2634Gly	634
7972	SNV	A	G	6	440	1.36364	0.5	38	NS5: NS5, CDS: CDS	CDS:p.Asp2634Gly	294
7972	SNV	A	G	2	151	1.3245	0.5	38	NS5: NS5, CDS: CDS	CDS:p.Asp2634Gly	589
7972	SNV	A	G	43	3849	1.11717	0.325581	37.6512	NS5: NS5, CDS: CDS	CDS:p.Asp2634Gly	553
7973	SNV	A	G	11	271	4.05904	0.454545	37.7273	Ns5: Ns5, CDS: CDS	CDS:p.Asp2634Gly	303
7973	SNV	A	G	9	356	2.52809	0.111111	37.6667	Ns5: Ns5, CDS: CDS	CDS:p.Asp2634Gly	310
7973	SNV	A	T	3	271	1.10701	0	38	Ns5: Ns5, CDS: CDS	CDS:p.Asp2634Val	303
7980	SNV	C	T	84	7586	1.1073	0.47619	37.869	NS5: NS5, CDS: CDS		535
8021	SNV	A	G	4	352	1.13636	0.5	38	Ns5: Ns5, CDS: CDS	CDS:p.Glu2650Gly	303
8025	SNV	A	G	4	354	1.12994	0.5	37.75	Ns5: Ns5, CDS: CDS		303
8153	SNV	G	C	4	345	1.15942	0.5	37	Ns5: Ns5, CDS: CDS	CDS:p.Gly2694Ala	303
8209	SNV	T	C	2	182	1.0989	0.5	37.5	NS5: NS5, CDS: CDS	CDS:p.Val2713Ala	589
8212	SNV	T	C	3	279	1.07527	0.333333	36.3333	Ns5: Ns5, CDS: CDS	CDS:p.Ser2714Pro	303
8213	SNV	A	C	2	180	1.11111	0.5	37.5	NS5: NS5, CDS: CDS		589
8213	SNV	A	C	23	2188	1.05119	0.391304	37.9565	NS5: NS5, CDS: CDS		347
8214	SNV	A	C	7	277	2.52708	0.428571	38	Ns5: Ns5, CDS: CDS		303
8214	SNV	A	C	16	1187	1.34794	0.4375	37.375	Ns5: Ns5, CDS: CDS		326
8214	SNV	A	C	6	467	1.2848	0.333333	37.8333	Ns5: Ns5, CDS: CDS		310
8216	SNV	T	G	2	179	1.11732	0.5	38	NS5: NS5, CDS: CDS	CDS:p.Cys2715Trp	589
8217	SNV	T	G	4	270	1.48148	0.5	38	Ns5: Ns5, CDS: CDS	CDS:p.Cys2715Trp	303
8224	SNV	G	T	7	273	2.5641	0.428571	37.8571	Ns5: Ns5, CDS: CDS	CDS:p.Gly2718*	303
8229	SNV	A	G	2	184	1.08696	0.5	38	NS5: NS5, CDS: CDS	CDS:p.Ile2720Val	589
8257	SNV	G	C	9	620	1.45161	0.444444	36.8889	NS5: NS5, CDS: CDS	CDS:p.Arg2729Thr	297
8257	SNV	G	C	98	8698	1.1267	0.336735	36.4898	CDS: "polyprotein CDS", Mature peptide: "nonstructural protein NS5 peptide"	ACW82998.1:p.Arg2729Thr	100
8305	SNV	A	G	2	168	1.19048	0.5	37	NS5: NS5, CDS: CDS	CDS:p.Glu2745Gly	589
8379	SNV	G	A	2	133	1.50376	0.5	38	NS5: NS5, CDS: CDS	CDS:p.Gly2770Ser	589
8382	SNV	C	T	11	577	1.90641	0.454545	37.1818	NS5: NS5, CDS: CDS	CDS:p.Gln2771*	297
8382	SNV	C	T	21	1315	1.59696	0.333333	37.3333	NS5: NS5, CDS: CDS	CDS:p.Gln2771*	528
8382	SNV	C	T	2	133	1.50376	0.5	37.5	NS5: NS5, CDS: CDS	CDS:p.Gln2771*	589
8383	SNV	C	T	3	171	1.75439	0.333333	37.3333	Ns5: Ns5, CDS: CDS	CDS:p.Gln2771*	303
8385	SNV	A	C	9	492	1.82927	0.444444	37.5556	NS5: NS5, CDS: CDS		294
8385	SNV	A	C	97	6983	1.38909	0.443299	37.2474	NS5: NS5, CDS: CDS		535
8385	SNV	A	C	7	579	1.20898	0.428571	36.1429	NS5: NS5, CDS: CDS		297
8385	SNV	A	C	44	3741	1.17616	0.409091	37	NS5: NS5, CDS: CDS		553
8385	SNV	A	C	78	7061	1.10466	0.384615	36.7436	CDS: "polyprotein CDS", Mature peptide: "nonstructural protein NS5 peptide"		100
8386	SNV	A	C	7	205	3.41463	0.428571	37.1429	NS5: NS5, CDS: CDS		364
8386	SNV	A	C	2	170	1.17647	0.5	35	Ns5: Ns5, CDS: CDS		303
8386	SNV	A	C	4	352	1.13636	0.25	37	Ns5: Ns5, CDS: CDS		310
8418	SNV	A	G	2	154	1.2987	0.5	37.5	Ns5: Ns5, CDS: CDS		303
8418	SNV	A	C	2	194	1.03093	0.5	38	NS5: NS5, CDS: CDS		364
8419	SNV	A	T	3	196	1.53061	0.333333	38	NS5: NS5, CDS: CDS	CDS:p.Thr2783Ser	364
8432	SNV	A	T	3	197	1.52284	0.333333	38	NS5: NS5, CDS: CDS	CDS:p.Asp2787Val	364
8432	SNV	A	T	2	168	1.19048	0.5	38	Ns5: Ns5, CDS: CDS	CDS:p.Asp2787Val	303
8432	SNV	A	T	4	363	1.10193	0.25	37.5	Ns5: Ns5, CDS: CDS	CDS:p.Asp2787Val	310
8432	SNV	A	G	2	197	1.01523	0.5	38	NS5: NS5, CDS: CDS	CDS:p.Asp2787Gly	364
8439	SNV	A	G	2	113	1.76991	0.5	33	NS5: NS5, CDS: CDS	CDS:p.Asn2790Asp	589
8442	SNV	T	C	2	190	1.05263	0.5	38	NS5: NS5, CDS: CDS		364
8461	SNV	T	C	2	187	1.06952	0.5	38	Ns5: Ns5, CDS: CDS	CDS:p.Tyr2797His	303
8491	SNV	G	T	3	273	1.0989	0.333333	37.6667	Ns5: Ns5, CDS: CDS	CDS:p.Gly2807*	303
8495	SNV	C	A	4	269	1.48699	0.5	38	Ns5: Ns5, CDS: CDS	CDS:p.Ser2808*	303
8505	SNV	A	C	2	114	1.75439	0.5	38	NS5: NS5, CDS: CDS	CDS:p.Met2812Leu	589
8508	SNV	G	C	2	116	1.72414	0.5	38	NS5: NS5, CDS: CDS	CDS:p.Val2813Leu	589
8509	SNV	G	T	5	157	3.18471	0.4	38	NS5: NS5, CDS: CDS	CDS:p.Val2813Leu	364
8512	SNV	A	T	2	162	1.23457	0	38	NS5: NS5, CDS: CDS	CDS:p.Asn2814Tyr	364
8513	SNV	A	C	4	162	2.46914	0.5	38	NS5: NS5, CDS: CDS	CDS:p.Asn2814Thr	364
8518	SNV	G	T	2	160	1.25	0	37.5	NS5: NS5, CDS: CDS	CDS:p.Val2816Leu	364
8549	SNV	T	A	4	398	1.00503	0.5	38	Ns5: Ns5, CDS: CDS	CDS:p.Val2826Asp	310
8559	SNV	G	A	2	115	1.73913	0.5	38	NS5: NS5, CDS: CDS	CDS:p.Val2830Ile	589
8583	SNV	A	C	104	4757	2.18625	0.326923	36.6346	NS5: NS5, CDS: CDS	CDS:p.Thr2838Pro	553
8583	SNV	A	C	12	643	1.86625	0.25	36.6667	NS5: NS5, CDS: CDS	CDS:p.Thr2838Pro	294
8583	SNV	A	C	9	621	1.44928	0.333333	37.2222	NS5: NS5, CDS: CDS	CDS:p.Thr2838Pro	297
8583	SNV	A	C	114	8497	1.34165	0.315789	36.7368	NS5: NS5, CDS: CDS	CDS:p.Thr2838Pro	535
8584	SNV	A	C	3	144	2.08333	0.333333	37.6667	NS5: NS5, CDS: CDS	CDS:p.Thr2838Pro	364
8590	SNV	C	T	4	128	3.125	0.5	38	NS5: NS5, CDS: CDS	CDS:p.Pro2840Leu	589
8590	SNV	C	T	25	1536	1.6276	0.44	37.4	NS5: NS5, CDS: CDS	CDS:p.Pro2840Leu	347
8591	SNV	C	A	2	128	1.5625	0.5	38	NS5: NS5, CDS: CDS		589
8591	SNV	C	T	14	930	1.50538	0.214286	37.5	Ns5: Ns5, CDS: CDS	CDS:p.Pro2840Leu	326
8591	SNV	C	T	2	144	1.38889	0.5	38	NS5: NS5, CDS: CDS	CDS:p.Pro2840Leu	364
8593	SNV	T	C	4	123	3.25203	0.5	38	NS5: NS5, CDS: CDS	CDS:p.Phe2841Ser	589
8593	SNV	T	C	25	1549	1.61394	0.48	37.16	NS5: NS5, CDS: CDS	CDS:p.Phe2841Ser	347
8594	SNV	T	C	3	142	2.11268	0.333333	37.6667	NS5: NS5, CDS: CDS	CDS:p.Phe2841Ser	364
8594	SNV	T	C	12	936	1.28205	0.166667	37	Ns5: Ns5, CDS: CDS	CDS:p.Phe2841Ser	326
8594	SNV	T	C	5	425	1.17647	0.4	36.4	Ns5: Ns5, CDS: CDS	CDS:p.Phe2841Ser	310
8598	SNV	A	C	2	150	1.33333	0	28	NS5: NS5, CDS: CDS		364
8672	SNV	A	G	2	168	1.19048	0.5	38	NS5: NS5, CDS: CDS	CDS:p.Glu2867Gly	364
8674	SNV	G	A	2	172	1.16279	0.5	37.5	NS5: NS5, CDS: CDS	CDS:p.Val2868Met	364
8675	SNV	T	A	2	171	1.16959	0	37	NS5: NS5, CDS: CDS	CDS:p.Val2868Glu	364
8690	SNV	A	C	2	149	1.34228	0.5	38	NS5: NS5, CDS: CDS	CDS:p.Leu2873Phe	589
8695	SNV	G	T	2	151	1.3245	0.5	37.5	NS5: NS5, CDS: CDS	CDS:p.Gly2875Val	589
8702	SNV	T	A	2	180	1.11111	0.5	37.5	NS5: NS5, CDS: CDS	CDS:p.Leu2877His	364
8717	SNV	A	C	11	761	1.44547	0.454545	37.9091	NS5: NS5, CDS: CDS	CDS:p.Lys2882Asn	294
8718	SNV	A	C	8	384	2.08333	0.375	37.875	Ns5: Ns5, CDS: CDS	CDS:p.Lys2882Asn	303
8722	SNV	G	T	9	706	1.27479	0.333333	35.2222	NS5: NS5, CDS: CDS	CDS:p.Arg2884Ile	297
8722	SNV	G	T	8	776	1.03093	0.5	37	NS5: NS5, CDS: CDS	CDS:p.Arg2884Ile	294
8723	SNV	G	T	9	596	1.51007	0	35.5556	Ns5: Ns5, CDS: CDS	CDS:p.Arg2884Ile	310
8723	SNV	G	T	2	183	1.0929	0	34	NS5: NS5, CDS: CDS	CDS:p.Arg2884Ile	364
8723	SNV	G	T	4	388	1.03093	0.25	36	Ns5: Ns5, CDS: CDS	CDS:p.Arg2884Ile	303
8730	SNV	C	G	5	432	1.15741	0.4	37.6	Ns5: Ns5, CDS: CDS	CDS:p.Cys2886Trp	303
8780	SNV	A	C	2	175	1.14286	0.5	38	NS5: NS5, CDS: CDS		589
8780	SNV	A	C	8	745	1.07383	0.375	38	NS5: NS5, CDS: CDS		297
8782	SNV	T	C	2	177	1.12994	0.5	37	NS5: NS5, CDS: CDS	CDS:p.Val2904Ala	589
8782	SNV	T	C	8	750	1.06667	0.375	38	NS5: NS5, CDS: CDS	CDS:p.Val2904Ala	297
8791	SNV	A	C	3	174	1.72414	0.333333	38	NS5: NS5, CDS: CDS	CDS:p.Asp2907Ala	589
8791	SNV	A	C	24	2322	1.03359	0.416667	37.1667	NS5: NS5, CDS: CDS	CDS:p.Asp2907Ala	347
8792	SNV	A	C	15	735	2.04082	0.4	37.7333	Ns5: Ns5, CDS: CDS	CDS:p.Asp2907Ala	310
8792	SNV	A	C	9	491	1.83299	0.444444	38	Ns5: Ns5, CDS: CDS	CDS:p.Asp2907Ala	303
8801	SNV	A	T	3	180	1.66667	0.333333	38	NS5: NS5, CDS: CDS	CDS:p.Gln2910His	589
8801	SNV	A	T	25	2326	1.07481	0.44	37.12	NS5: NS5, CDS: CDS	CDS:p.Gln2910His	347
8802	SNV	A	T	15	759	1.97628	0.4	37.7333	Ns5: Ns5, CDS: CDS	CDS:p.Gln2910His	310
8802	SNV	A	T	9	498	1.80723	0.444444	37.5556	Ns5: Ns5, CDS: CDS	CDS:p.Gln2910His	303
8811	SNV	G	T	3	177	1.69492	0.333333	38	NS5: NS5, CDS: CDS	CDS:p.Ala2914Ser	589
8811	SNV	G	T	25	2329	1.07342	0.44	37.92	NS5: NS5, CDS: CDS	CDS:p.Ala2914Ser	347
8812	SNV	G	T	15	762	1.9685	0.4	36.5333	Ns5: Ns5, CDS: CDS	CDS:p.Ala2914Ser	310
8812	SNV	G	T	9	501	1.79641	0.444444	38	Ns5: Ns5, CDS: CDS	CDS:p.Ala2914Ser	303
8849	SNV	C	T	8	701	1.14123	0.375	38	NS5: NS5, CDS: CDS		294
8892	SNV	A	T	2	166	1.20482	0.5	38	NS5: NS5, CDS: CDS	CDS:p.Thr2941Ser	589
8902	SNV	A	T	10	675	1.48148	0.5	37.6	NS5: NS5, CDS: CDS	CDS:p.Tyr2944Phe	294
8904	SNV	A	C	10	665	1.50376	0.5	38	NS5: NS5, CDS: CDS	CDS:p.Asn2945His	294
8965	SNV	C	T	2	165	1.21212	0.5	38	NS5: NS5, CDS: CDS	CDS:p.Ala2965Val	589
9055	SNV	T	C	6	344	1.74419	0.5	37.6667	Ns5: Ns5, CDS: CDS	CDS:p.Ser2995Pro	303
9070	SNV	G	A	2	171	1.16959	0.5	38	NS5: NS5, CDS: CDS	CDS:p.Glu3000Lys	364
9077	SNV	A	C	3	273	1.0989	0.333333	38	Ns5: Ns5, CDS: CDS	CDS:p.Glu3002Ala	303
9089	SNV	A	T	6	466	1.28755	0.333333	36.6667	NS5: NS5, CDS: CDS	CDS:p.Lys3006Asn	294
9090	SNV	A	T	9	249	3.61446	0.444444	38	Ns5: Ns5, CDS: CDS	CDS:p.Lys3006Asn	303
9093	SNV	G	T	8	462	1.7316	0.375	38	NS5: NS5, CDS: CDS	CDS:p.Gly3008*	294
9094	SNV	G	T	8	238	3.36134	0.375	37.375	Ns5: Ns5, CDS: CDS	CDS:p.Gly3008*	303
9094	SNV	G	C	42	3914	1.07307	0.333333	36.7381	NS5: NS5, CDS: CDS	CDS:p.Gly3008Ala	553
9095	SNV	G	C	4	243	1.64609	0.25	37	Ns5: Ns5, CDS: CDS	CDS:p.Gly3008Ala	303
9116	SNV	A	C	11	465	2.36559	0.272727	36.1818	NS5: NS5, CDS: CDS		297
9116	SNV	A	C	23	1381	1.66546	0.391304	37	NS5: NS5, CDS: CDS		528
9116	SNV	A	C	89	6423	1.38565	0.303371	37.0112	CDS: "polyprotein CDS", Mature peptide: "nonstructural protein NS5 peptide"		100
9116	SNV	C	T	2	150	1.33333	0.5	36	NS5: NS5, CDS: CDS	CDS:p.Ser3015Leu	364
9116	SNV	A	C	17	1440	1.18056	0.235294	36.3529	Mature peptide: "nonstructural protein NS5 peptide", CDS: "polyprotein CDS"		104
9116	SNV	A	C	38	3550	1.07042	0.368421	36.9737	NS5: NS5, CDS: CDS		553
9117	SNV	A	C	4	198	2.0202	0.5	38	Ns5: Ns5, CDS: CDS		303
9117	SNV	A	C	2	150	1.33333	0	34	NS5: NS5, CDS: CDS		364
9117	SNV	A	C	4	353	1.13314	0.25	36.5	Ns5: Ns5, CDS: CDS		310
9121	SNV	A	T	2	194	1.03093	0.5	37.5	Ns5: Ns5, CDS: CDS	CDS:p.Ile3017Phe	303
9155	SNV	C	T	126	6350	1.98425	0.412698	37.127	CDS: "polyprotein CDS", Mature peptide: "nonstructural protein NS5 peptide"		100
9230	SNV	T	G	2	165	1.21212	0.5	38	NS5: NS5, CDS: CDS	CDS:p.His3053Gln	589
9242	SNV	C	A	5	288	1.73611	0.4	37.2	Ns5: Ns5, CDS: CDS	CDS:p.Ala3057Asp	303
9244	SNV	A	C	2	165	1.21212	0	34	NS5: NS5, CDS: CDS	CDS:p.Thr3058Pro	364
9245	SNV	C	A	3	290	1.03448	0.333333	38	Ns5: Ns5, CDS: CDS	CDS:p.Thr3058Lys	303
9248	SNV	A	C	2	166	1.20482	0.5	38	NS5: NS5, CDS: CDS		589
9251	SNV	C	T	2	173	1.15607	0.5	37.5	NS5: NS5, CDS: CDS		589
9255	SNV	A	T	12	533	2.25141	0.416667	38	NS5: NS5, CDS: CDS	CDS:p.Lys3062*	294
9255	SNV	A	T	36	1883	1.91184	0.166667	37.9722	NS5: NS5, CDS: CDS	CDS:p.Lys3062*	528
9255	SNV	A	T	154	8209	1.87599	0.311688	37.4675	CDS: "polyprotein CDS", Mature peptide: "nonstructural protein NS5 peptide"	ACW82998.1:p.Lys3062*	100
9255	SNV	A	T	163	8806	1.85101	0.319018	37.7914	NS5: NS5, CDS: CDS	CDS:p.Lys3062*	535
9256	SNV	A	T	14	486	2.88066	0.142857	38	Ns5: Ns5, CDS: CDS	CDS:p.Lys3062*	310
9256	SNV	A	T	186	15422	1.20607	0.247312	37.5376	CDS: polyprotein, Mature peptide: nonstructural protein NS5	ACW82998.1:p.Lys3062*	154
9256	SNV	A	T	13	1223	1.06296	0.307692	37.7692	Ns5: Ns5, CDS: CDS	CDS:p.Lys3062*	326
9256	SNV	A	T	3	298	1.00671	0.333333	38	Ns5: Ns5, CDS: CDS	CDS:p.Lys3062*	303
9259	SNV	T	C	7	536	1.30597	0.428571	37.4286	NS5: NS5, CDS: CDS	CDS:p.Leu3063Pro	294
9260	SNV	T	C	6	484	1.23967	0.166667	38	Ns5: Ns5, CDS: CDS	CDS:p.Leu3063Pro	310
9260	SNV	T	C	3	296	1.01351	0.333333	36.6667	Ns5: Ns5, CDS: CDS	CDS:p.Leu3063Pro	303
9267	SNV	C	G	12	555	2.16216	0.333333	37.75	NS5: NS5, CDS: CDS	CDS:p.Gln3066Glu	294
9267	SNV	C	G	9	714	1.2605	0.222222	37.4444	NS5: NS5, CDS: CDS	CDS:p.Gln3066Glu	297
9271	SNV	A	C	12	571	2.10158	0.333333	37.9167	NS5: NS5, CDS: CDS	CDS:p.Asn3067Thr	294
9271	SNV	A	C	9	732	1.22951	0.222222	35.4444	NS5: NS5, CDS: CDS	CDS:p.Asn3067Thr	297
9275	SNV	G	A	2	171	1.16959	0.5	33	NS5: NS5, CDS: CDS		589
9281	SNV	T	A	3	203	1.47783	0.333333	33	NS5: NS5, CDS: CDS	CDS:p.Val3070Glu	364
9289	SNV	C	G	3	203	1.47783	0.333333	33	NS5: NS5, CDS: CDS	CDS:p.Gln3073Glu	364
9295	SNV	C	T	2	164	1.21951	0.5	38	NS5: NS5, CDS: CDS	CDS:p.Pro3075Leu	589
9306	SNV	G	T	6	599	1.00167	0.333333	35.1667	NS5: NS5, CDS: CDS	CDS:p.Gly3079*	294
9333	SNV	C	T	2	196	1.02041	0.5	38	NS5: NS5, CDS: CDS	CDS:p.Arg3088Cys	589
9371	SNV	G	T	4	263	1.52091	0.5	38	NS5: NS5, CDS: CDS	CDS:p.Gly3100Val	364
9379	SNV	A	T	3	256	1.17188	0.333333	38	NS5: NS5, CDS: CDS	CDS:p.Thr3103Ser	364
9383	SNV	T	C	3	261	1.14943	0.333333	37.3333	NS5: NS5, CDS: CDS	CDS:p.Phe3104Ser	364
9410	SNV	A	C	11	793	1.38714	0.454545	36.6364	NS5: NS5, CDS: CDS	CDS:p.Arg3113Ser	294
9411	SNV	A	C	12	516	2.32558	0.333333	37.5	Ns5: Ns5, CDS: CDS	CDS:p.Arg3113Ser	303
9411	SNV	A	C	9	620	1.45161	0.333333	37	Ns5: Ns5, CDS: CDS	CDS:p.Arg3113Ser	310
9425	SNV	A	G	4	341	1.17302	0.25	38	NS5: NS5, CDS: CDS	CDS:p.Glu3118Gly	364
9435	SNV	T	G	14	815	1.71779	0.428571	37.7143	NS5: NS5, CDS: CDS	CDS:p.Ser3122Ala	297
9435	SNV	T	G	11	889	1.23735	0.454545	38	NS5: NS5, CDS: CDS	CDS:p.Ser3122Ala	294
9435	SNV	T	G	40	3509	1.13993	0.35	37.8	NS5: NS5, CDS: CDS	CDS:p.Ser3122Ala	528
9435	SNV	T	G	186	16480	1.12864	0.397849	37.586	NS5: NS5, CDS: CDS	CDS:p.Ser3122Ala	535
9496	SNV	C	G	5	413	1.21065	0.4	37.8	NS5: NS5, CDS: CDS	CDS:p.His3142Asp	364
9639	SNV	A	G	164	11269	1.45532	0.390244	37.5244	CDS: "polyprotein CDS", Mature peptide: "nonstructural protein NS5 peptide"	ACW82998.1:p.Lys3190Glu	100
9639	SNV	A	G	9	759	1.18577	0.444444	37.4444	NS5: NS5, CDS: CDS	CDS:p.Lys3190Glu	297
9639	SNV	A	G	107	9777	1.09441	0.46729	37.729	NS5: NS5, CDS: CDS	CDS:p.Lys3190Glu	553
9639	SNV	A	G	9	883	1.01925	0.444444	37.7778	NS5: NS5, CDS: CDS	CDS:p.Lys3190Glu	294
9640	SNV	A	G	4	375	1.06667	0.5	37.75	NS5: NS5, CDS: CDS	CDS:p.Lys3190Glu	364
9681	SNV	C	T	5	283	1.76678	0.2	37	NS5: NS5, CDS: CDS	CDS:p.His3204Tyr	589
9681	SNV	C	T	38	2936	1.29428	0.157895	37.3158	NS5: NS5, CDS: CDS	CDS:p.His3204Tyr	347
9682	SNV	C	T	18	682	2.6393	0.111111	36.1111	Ns5: Ns5, CDS: CDS	CDS:p.His3204Tyr	310
9682	SNV	C	T	10	539	1.85529	0.3	37.3	Ns5: Ns5, CDS: CDS	CDS:p.His3204Tyr	303
9682	SNV	C	T	5	324	1.54321	0.2	38	NS5: NS5, CDS: CDS	CDS:p.His3204Tyr	364
9682	SNV	C	T	18	1621	1.11043	0.222222	36.1111	Ns5: Ns5, CDS: CDS	CDS:p.His3204Tyr	326
9706	SNV	A	T	142	10999	1.29103	0.366197	36.0704	CDS: "polyprotein CDS", Mature peptide: "nonstructural protein NS5 peptide"	ACW82998.1:p.Asp3212Val	100
9707	SNV	A	T	15	600	2.5	0.466667	37.4667	Ns5: Ns5, CDS: CDS	CDS:p.Asp3212Val	303
9719	SNV	A	G	17	819	2.0757	0.470588	37.8824	NS5: NS5, CDS: CDS	CDS:p.Ile3216Met	297
9719	SNV	A	G	12	877	1.3683	0.333333	37.6667	NS5: NS5, CDS: CDS	CDS:p.Ile3216Met	294
9719	SNV	A	G	162	14693	1.10257	0.438272	37.5556	NS5: NS5, CDS: CDS	CDS:p.Ile3216Met	535
9720	SNV	A	G	4	297	1.3468	0.5	37	NS5: NS5, CDS: CDS	CDS:p.Ile3216Met	364
9758	SNV	G	T	10	675	1.48148	0.3	36.7	Ns5: Ns5, CDS: CDS	CDS:p.Arg3229Met	303
9814	SNV	A	T	12	837	1.43369	0.416667	37.9167	NS5: NS5, CDS: CDS	CDS:p.Lys3248Met	294
9814	SNV	A	T	9	862	1.04408	0.444444	38	NS5: NS5, CDS: CDS	CDS:p.Lys3248Met	297
9816	SNV	T	G	12	846	1.41844	0.416667	37.8333	NS5: NS5, CDS: CDS	CDS:p.Ser3249Ala	294
9816	SNV	T	G	9	849	1.06007	0.444444	37.8889	NS5: NS5, CDS: CDS	CDS:p.Ser3249Ala	297
9829	SNV	A	C	4	228	1.75439	0.25	37.75	NS5: NS5, CDS: CDS	CDS:p.Met3253Leu	364
9829	SNV	A	C	14	1288	1.08696	0.214286	37.8571	Ns5: Ns5, CDS: CDS	CDS:p.Met3253Leu	326
9831	SNV	T	G	30	2023	1.48295	0.2	37.8667	NS5: NS5, CDS: CDS	CDS:p.Trp3254Gly	347
9831	SNV	T	G	16	1495	1.07023	0.1875	36.875	NS5: NS5, CDS: CDS	CDS:p.Trp3254Gly	634
9831	SNV	T	G	2	187	1.06952	0	37.5	NS5: NS5, CDS: CDS	CDS:p.Trp3254Gly	589
9832	SNV	T	G	4	225	1.77778	0.25	37.75	NS5: NS5, CDS: CDS	CDS:p.Trp3254Gly	364
9832	SNV	T	G	10	651	1.5361	0.3	36.9	Ns5: Ns5, CDS: CDS	CDS:p.Trp3254Gly	303
9832	SNV	T	G	18	1255	1.43426	0.222222	37.8333	Ns5: Ns5, CDS: CDS	CDS:p.Trp3254Gly	326
9833	SNV	G	A	40	2025	1.97531	0.275	37.45	NS5: NS5, CDS: CDS	CDS:p.Trp3254*	347
9833	SNV	G	A	24	1486	1.61507	0.166667	37.625	NS5: NS5, CDS: CDS	CDS:p.Trp3254*	634
9833	SNV	G	A	88	6894	1.27647	0.329545	37.7614	NS5: NS5, CDS: CDS	CDS:p.Trp3254*	553
9833	SNV	G	A	2	188	1.06383	0	38	NS5: NS5, CDS: CDS	CDS:p.Trp3254*	589
9834	SNV	G	A	6	224	2.67857	0.333333	37.8333	NS5: NS5, CDS: CDS	CDS:p.Trp3254*	364
9834	SNV	G	A	11	653	1.68453	0.272727	37.6364	Ns5: Ns5, CDS: CDS	CDS:p.Trp3254*	303
9834	SNV	G	A	10	616	1.62338	0.2	37.8	Ns5: Ns5, CDS: CDS	CDS:p.Trp3254*	310
9834	SNV	G	A	19	1253	1.51636	0.210526	37.4737	Ns5: Ns5, CDS: CDS	CDS:p.Trp3254*	326
9854	SNV	G	A	2	170	1.17647	0.5	38	NS5: NS5, CDS: CDS		589
9873	SNV	G	A	2	150	1.33333	0.5	38	NS5: NS5, CDS: CDS	CDS:p.Ala3268Thr	589
9888	SNV	T	G	2	180	1.11111	0.5	35	NS5: NS5, CDS: CDS	CDS:p.Cys3272Trp	364
9892	SNV	G	A	2	179	1.11732	0.5	38	NS5: NS5, CDS: CDS	CDS:p.Ala3274Thr	364
9920	SNV	C	G	2	113	1.76991	0.5	38	NS5: NS5, CDS: CDS	CDS:p.Ser3283Arg	589
9922	SNV	C	T	3	168	1.78571	0.333333	38	NS5: NS5, CDS: CDS	CDS:p.Arg3284Cys	364
9924	SNV	C	A	3	167	1.79641	0.333333	37.6667	NS5: NS5, CDS: CDS		364
9942	SNV	T	C	3	166	1.80723	0	38	NS5: NS5, CDS: CDS		364
9951	SNV	C	T	6	589	1.01868	0.5	37.8333	NS5: NS5, CDS: CDS	CDS:p.Gln3294*	294
9966	SNV	A	T	3	170	1.76471	0.333333	37.6667	NS5: NS5, CDS: CDS		364
9989	SNV	A	T	2	172	1.16279	0.5	38	NS5: NS5, CDS: CDS	CDS:p.Asn3306Ile	364
10001	SNV	A	T	6	479	1.25261	0.5	36.6667	NS5: NS5, CDS: CDS		294
10060	SNV	T	C	6	326	1.84049	0.5	37.8333	Ns5: Ns5, CDS: CDS	CDS:p.Tyr3330His	303
10068	SNV	G	A	2	166	1.20482	0.5	38	NS5: NS5, CDS: CDS		364
10086	SNV	G	T	2	168	1.19048	0.5	38	NS5: NS5, CDS: CDS	CDS:p.Trp3338Cys	364
10087	SNV	G	A	7	565	1.23894	0.428571	37.2857	NS5: NS5, CDS: CDS	CDS:p.Cys3339Tyr	297
10096	SNV	C	G	2	162	1.23457	0.5	37.5	NS5: NS5, CDS: CDS	CDS:p.Leu3342Val	364
10127	SNV	C	A	4	243	1.64609	0.5	37.75	Ns5: Ns5, CDS: CDS	CDS:p.Ala3352Asp	303
10154	SNV	A	G	4	374	1.06952	0.5	37	NS5: NS5, CDS: CDS		294
10163	SNV	G	C	5	453	1.10375	0.4	33.6	NS5: NS5, CDS: CDS	CDS:p.Arg3364Ser	297
10208	SNV	A	T	2	172	1.16279	0.5	38	Ns5: Ns5, CDS: CDS	CDS:p.Lys3379Met	303
10214	SNV	T	A	2	160	1.25	0.5	38	Ns5: Ns5, CDS: CDS	CDS:p.Phe3381Tyr	303
10221	SNV	T	A	2	138	1.44928	0.5	38	NS5: NS5, CDS: CDS	CDS:p.Asn3383Lys	364
10228	SNV	A	C	23	709	3.24401	0.391304	37.8696	NS5: NS5, CDS: CDS	CDS:p.Asp3386Ala	528
10228	SNV	A	C	15	612	2.45098	0.466667	37.4	Mature peptide: "nonstructural protein NS5 peptide", CDS: "polyprotein CDS"	ACW82998.1:p.Asp3386Ala	104
10228	SNV	A	C	24	1062	2.25989	0.333333	37.6667	NS5: NS5, CDS: CDS	CDS:p.Asp3386Ala	347
10228	SNV	A	C	37	2166	1.70822	0.405405	37.7838	NS5: NS5, CDS: CDS	CDS:p.Asp3386Ala	553
10228	SNV	A	C	5	360	1.38889	0.2	37.4	NS5: NS5, CDS: CDS	CDS:p.Asp3386Ala	297
10228	SNV	A	C	4	321	1.24611	0.5	37.5	NS5: NS5, CDS: CDS	CDS:p.Asp3386Ala	294
10228	SNV	A	C	41	3931	1.04299	0.439024	37.6341	NS5: NS5, CDS: CDS	CDS:p.Asp3386Ala	535
10229	SNV	A	C	4	130	3.07692	0.5	36.5	NS5: NS5, CDS: CDS	CDS:p.Asp3386Ala	364
10229	SNV	A	C	15	714	2.10084	0.133333	37.8667	Ns5: Ns5, CDS: CDS	CDS:p.Asp3386Ala	326
10229	SNV	A	C	59	3149	1.87361	0.474576	36.4746	CDS: polyprotein, Mature peptide: nonstructural protein NS5	ACW82998.1:p.Asp3386Ala	154
10229	SNV	A	C	5	385	1.2987	0.2	36.8	Ns5: Ns5, CDS: CDS	CDS:p.Asp3386Ala	310
10236	SNV	A	T	2	127	1.5748	0.5	38	NS5: NS5, CDS: CDS	CDS:p.Glu3388Asp	364
10236	SNV	G	T	4	351	1.1396	0.5	38	NS5: NS5, CDS: CDS	CDS:p.Gly3389*	297
10236	SNV	G	T	42	3987	1.05342	0.380952	37.9524	NS5: NS5, CDS: CDS	CDS:p.Gly3389*	535
10239	SNV	G	T	55	3909	1.40701	0.345455	37.8727	NS5: NS5, CDS: CDS	CDS:p.Ala3390Ser	535
10239	SNV	G	T	8	684	1.16959	0.25	38	NS5: NS5, CDS: CDS	CDS:p.Ala3390Ser	528
10240	SNV	G	T	7	154	4.54545	0.428571	37.8571	Ns5: Ns5, CDS: CDS	CDS:p.Ala3390Ser	303
10244	SNV	T	A	2	153	1.30719	0.5	38	Ns5: Ns5, CDS: CDS	CDS:p.Leu3391His	303
10247	SNV	G	A	2	157	1.27389	0.5	37.5	Ns5: Ns5, CDS: CDS	CDS:p.Trp3392*	303
10311	SNV	A	G	2	121	1.65289	0.5	35			364
10311	SNV	A	T	2	121	1.65289	0.5	38			364
10311	SNV	A	T	10	716	1.39665	0.4	37.9			326
10311	SNV	A	T	2	190	1.05263	0.5	38			303
10342	SNV	T	G	2	116	1.72414	0.5	34.5			364
10364	SNV	A	T	2	104	1.92308	0.5	37.5			364
10418	SNV	G	T	8	790	1.01266	0.5	37.875			347
10449	SNV	G	T	22	977	2.25179	0.0909091	37.6364			634
10449	SNV	G	T	10	616	1.62338	0.4	38			347
10450	SNV	G	T	9	559	1.61002	0.222222	37			326
10450	SNV	G	T	5	396	1.26263	0.2	37.2			303
10450	SNV	G	T	2	192	1.04167	0	38			310
10454	SNV	A	T	21	962	2.18295	0.047619	34.4762			634
10454	SNV	A	T	9	598	1.50502	0.222222	34.8889			347
10454	SNV	A	T	21	2063	1.01794	0.333333	35.9048			553
10455	SNV	A	T	10	549	1.82149	0.2	34.8			326
10455	SNV	A	T	3	191	1.57068	0	34			310
10455	SNV	A	C	13	962	1.35135	0.0769231	35.5385			634
10455	SNV	A	C	7	692	1.01156	0.285714	37.7143			528
10456	SNV	A	C	8	395	2.02532	0.25	38			303
10481	SNV	A	T	4	244	1.63934	0.5	37			297
10486	SNV	A	C	4	222	1.8018	0.5	38			297
10497	SNV	G	C	2	192	1.04167	0.5	38			297
10510	SNV	C	T	2	176	1.13636	0.5	37.5			104
10511	SNV	C	T	2	176	1.13636	0.5	38			104
10521	SNV	C	G	2	196	1.02041	0	30.5			634
10522	SNV	C	G	2	185	1.08108	0	37			326
10538	SNV	A	C	2	134	1.49254	0	36			634
10547	SNV	G	T	11	115	9.56522	0.181818	38			347
10547	SNV	G	T	5	103	4.85437	0.2	36.8			104
10547	SNV	G	T	4	111	3.6036	0	36.5			634
10547	SNV	G	T	13	1153	1.12749	0.307692	37.8462			535
10548	SNV	G	T	3	104	2.88462	0	37.3333			326
10548	SNV	G	T	29	1404	2.06553	0.413793	37.8621	3' UTR: Geneious type:_3'utr		154
10555	SNV	A	C	10	108	9.25926	0.2	38			347
10555	SNV	A	C	4	105	3.80952	0	37			634
10555	SNV	A	C	12	1051	1.14177	0.25	38			535
10556	SNV	A	C	23	1329	1.73062	0.478261	37.3478	3' UTR: Geneious type:_3'utr		154
10593	SNV	C	A	3	297	1.0101	0.333333	38			535
10594	SNV	C	A	8	495	1.61616	0.375	36.375	3' UTR: Geneious type:_3'utr		154
10604	SNV	A	C	4	246	1.62602	0.5	38			535
10605	SNV	A	G	2	144	1.38889	0.5	38	3'utr: "3'UTR"		100
10606	SNV	A	G	14	434	3.22581	0.285714	37.0714	3' UTR: Geneious type:_3'utr		154
10606	SNV	A	G	4	235	1.70213	0.5	38			535
10614	SNV	T	A	28	132	21.2121	0.321429	35.6786			553
10614	SNV	T	A	17	200	8.5	0.294118	36.1765			535
10614	SNV	T	A	3	116	2.58621	0.333333	36.6667	3'utr: "3'UTR"		100
10615	SNV	T	A	54	337	16.0237	0.388889	36.1481	3' UTR: Geneious type:_3'utr		154
10618	SNV	C	T	12	106	11.3208	0.416667	38			553
10618	SNV	C	T	10	172	5.81395	0.4	37			535
10619	SNV	C	T	19	261	7.27969	0.473684	37.5263	3' UTR: Geneious type:_3'utr		154
10622	SNV	G	A	2	155	1.29032	0.5	37.5			535
10624	SNV	G	T	2	149	1.34228	0.5	37.5			535
10628	SNV	G	C	8	114	7.01754	0.25	38			535
10629	SNV	G	C	22	206	10.6796	0.409091	37.8182	3' UTR: Geneious type:_3'utr		154
10630	SNV	C	G	8	107	7.47664	0.25	37.875			535
10631	SNV	C	G	22	205	10.7317	0.409091	37.6364	3' UTR: Geneious type:_3'utr		154
10643	SNV	C	G	22	134	16.4179	0.409091	37.2273	3' UTR: Geneious type:_3'utr		154
10645	SNV	G	C	22	129	17.0543	0.409091	37.0455	3' UTR: Geneious type:_3'utr		154
